# Supplementary material for: Improving cassava bacterial blight resistance by editing the epigenome
Source: Nat Commun. 2023 Jan 5;14:85. doi: 10.1038/s41467-022-35675-7 (PMC9816117; doi:10.1038/s41467-022-35675-7)
Supplement: Supplementary file 3 — Source Data [file 41467_2022_35675_MOESM3_ESM.xlsx]

## Sheet: Fig. 1a
Fig 1a

## Sheet: Fig 1b
Fig. 1b	Images used for diagram are taken from same images used in Figure 4b, but different infiltration sites were chosen for the figures (X=Xam-infiltrated, T = XamΔTAL20, M = Mock)

## Sheet: Fig 2a
Fig 2a	anti-flag and coomassie

## Sheet: Fig 2b
Fig 2b	BS-seq calls. Methylation level is plotted in graphs
WT_60444	Region	Name	Total coverage	Strand coverage	Context coverage	Methylated coverage	Methylation level		WT_TME419	Region	Name	Total coverage	Strand coverage	Context coverage	Methylated coverage	Methylation level		ZF	Region	Name	Total coverage	Strand coverage	Context coverage	Methylated coverage	Methylation level		DMS3-ZF	Region	Name	Total coverage	Strand coverage	Context coverage	Methylated coverage	Methylation level
MeSWEET10a_pro_BS-seq	49	CHG	10936	10936	10782	70	0.0064923		MeSWEET10a_pro_BS-seq	49	CHG	9112	9112	8997	45	0.00500167		MeSWEET10a_pro_BS-seq	49	CHG	7647	7647	7561	26	0.0034387		MeSWEET10a_pro_BS-seq	49	CHG	7780	7780	7686	4363	0.567655
MeSWEET10a_pro_BS-seq	55	CHH	10938	10938	10867	74	0.00680961		MeSWEET10a_pro_BS-seq	55	CHH	9114	9114	9042	22	0.00243309		MeSWEET10a_pro_BS-seq	55	CHH	7651	7651	7585	25	0.00329598		MeSWEET10a_pro_BS-seq	55	CHH	7782	7782	7722	151	0.0195545
MeSWEET10a_pro_BS-seq	61	CHH	10940	10940	10754	91	0.00846197		MeSWEET10a_pro_BS-seq	61	CHH	9116	9116	8981	32	0.00356308		MeSWEET10a_pro_BS-seq	61	CHH	7653	7653	7518	18	0.00239425		MeSWEET10a_pro_BS-seq	61	CHH	7782	7782	7663	171	0.022315
MeSWEET10a_pro_BS-seq	72	CHH	10945	10945	10885	198	0.0181902		MeSWEET10a_pro_BS-seq	72	CHH	9117	9117	9057	46	0.00507894		MeSWEET10a_pro_BS-seq	72	CHH	7655	7655	7606	23	0.00302393		MeSWEET10a_pro_BS-seq	72	CHH	7782	7782	7727	422	0.0546137
MeSWEET10a_pro_BS-seq	74	CHH	10948	10948	10873	133	0.0122321		MeSWEET10a_pro_BS-seq	74	CHH	9118	9118	9065	22	0.00242692		MeSWEET10a_pro_BS-seq	74	CHH	7658	7658	7613	17	0.00223302		MeSWEET10a_pro_BS-seq	74	CHH	7781	7781	7733	332	0.0429329
MeSWEET10a_pro_BS-seq	81	CHH	10951	10951	10865	145	0.0133456		MeSWEET10a_pro_BS-seq	81	CHH	9121	9121	9044	39	0.00431225		MeSWEET10a_pro_BS-seq	81	CHH	7661	7661	7587	16	0.00210887		MeSWEET10a_pro_BS-seq	81	CHH	7782	7782	7711	494	0.0640643
MeSWEET10a_pro_BS-seq	85	CHH	10955	10955	10816	134	0.0123891		MeSWEET10a_pro_BS-seq	85	CHH	9122	9122	8993	13	0.00144557		MeSWEET10a_pro_BS-seq	85	CHH	7661	7661	7557	20	0.00264655		MeSWEET10a_pro_BS-seq	85	CHH	7781	7781	7658	386	0.0504048
MeSWEET10a_pro_BS-seq	89	CHH	10960	10960	10717	128	0.0119436		MeSWEET10a_pro_BS-seq	89	CHH	9122	9122	8953	20	0.00223389		MeSWEET10a_pro_BS-seq	89	CHH	7663	7663	7519	19	0.00252693		MeSWEET10a_pro_BS-seq	89	CHH	7782	7782	7626	489	0.0641227
MeSWEET10a_pro_BS-seq	92	CHH	10959	10959	10879	145	0.0133284		MeSWEET10a_pro_BS-seq	92	CHH	9123	9123	9087	12	0.00132057		MeSWEET10a_pro_BS-seq	92	CHH	7665	7665	7606	16	0.0021036		MeSWEET10a_pro_BS-seq	92	CHH	7782	7782	7728	333	0.0430901
MeSWEET10a_pro_BS-seq	97	CHH	10958	10958	10859	119	0.0109587		MeSWEET10a_pro_BS-seq	97	CHH	9125	9125	9052	28	0.00309324		MeSWEET10a_pro_BS-seq	97	CHH	7667	7667	7603	35	0.00460345		MeSWEET10a_pro_BS-seq	97	CHH	7781	7781	7709	499	0.0647295
MeSWEET10a_pro_BS-seq	100	CHH	10959	10959	10908	184	0.0168684		MeSWEET10a_pro_BS-seq	100	CHH	9126	9126	9073	28	0.00308608		MeSWEET10a_pro_BS-seq	100	CHH	7668	7668	7640	14	0.00183246		MeSWEET10a_pro_BS-seq	100	CHH	7782	7782	7738	495	0.06397
MeSWEET10a_pro_BS-seq	104	CHG	10960	10960	10846	164	0.0151208		MeSWEET10a_pro_BS-seq	104	CHG	9126	9126	9050	15	0.00165746		MeSWEET10a_pro_BS-seq	104	CHG	7668	7668	7597	13	0.0017112		MeSWEET10a_pro_BS-seq	104	CHG	7782	7782	7663	3260	0.425421
MeSWEET10a_pro_BS-seq	105	CpG	10960	10960	10838	183	0.016885		MeSWEET10a_pro_BS-seq	105	CpG	9126	9126	9041	33	0.00365004		MeSWEET10a_pro_BS-seq	105	CpG	7668	7668	7597	24	0.00315914		MeSWEET10a_pro_BS-seq	105	CpG	7782	7782	7668	6994	0.912102
MeSWEET10a_pro_BS-seq	109	CHH	10960	10960	10934	149	0.0136272		MeSWEET10a_pro_BS-seq	109	CHH	9126	9126	9108	32	0.00351339		MeSWEET10a_pro_BS-seq	109	CHH	7668	7668	7648	13	0.00169979		MeSWEET10a_pro_BS-seq	109	CHH	7782	7782	7771	520	0.0669155
MeSWEET10a_pro_BS-seq	110	CHH	10960	10960	10926	151	0.0138202		MeSWEET10a_pro_BS-seq	110	CHH	9126	9126	9097	13	0.00142904		MeSWEET10a_pro_BS-seq	110	CHH	7668	7668	7641	13	0.00170135		MeSWEET10a_pro_BS-seq	110	CHH	7782	7782	7755	296	0.0381689
MeSWEET10a_pro_BS-seq	111	CHG	10960	10960	10887	161	0.0147883		MeSWEET10a_pro_BS-seq	111	CHG	9126	9126	9064	25	0.00275816		MeSWEET10a_pro_BS-seq	111	CHG	7668	7668	7617	33	0.00433241		MeSWEET10a_pro_BS-seq	111	CHG	7782	7782	7710	3325	0.431258
MeSWEET10a_pro_BS-seq	118	CHH	10960	10960	10946	131	0.0119678		MeSWEET10a_pro_BS-seq	118	CHH	9126	9126	9115	19	0.00208448		MeSWEET10a_pro_BS-seq	118	CHH	7667	7667	7660	9	0.00117493		MeSWEET10a_pro_BS-seq	118	CHH	7782	7782	7775	431	0.0554341
MeSWEET10a_pro_BS-seq	119	CHH	10960	10960	10929	121	0.0110715		MeSWEET10a_pro_BS-seq	119	CHH	9126	9126	9108	17	0.00186649		MeSWEET10a_pro_BS-seq	119	CHH	7668	7668	7651	3	0.000392106		MeSWEET10a_pro_BS-seq	119	CHH	7782	7782	7767	295	0.0379812
MeSWEET10a_pro_BS-seq	121	CHH	10960	10960	10941	166	0.0151723		MeSWEET10a_pro_BS-seq	121	CHH	9126	9126	9117	18	0.00197433		MeSWEET10a_pro_BS-seq	121	CHH	7668	7668	7654	16	0.00209041		MeSWEET10a_pro_BS-seq	121	CHH	7782	7782	7772	445	0.0572568
MeSWEET10a_pro_BS-seq	122	CHH	10960	10960	10941	128	0.0116991		MeSWEET10a_pro_BS-seq	122	CHH	9126	9126	9110	13	0.001427		MeSWEET10a_pro_BS-seq	122	CHH	7668	7668	7656	12	0.0015674		MeSWEET10a_pro_BS-seq	122	CHH	7782	7782	7770	733	0.0943372
MeSWEET10a_pro_BS-seq	123	CHH	10960	10960	10947	126	0.01151		MeSWEET10a_pro_BS-seq	123	CHH	9126	9126	9115	8	0.000877674		MeSWEET10a_pro_BS-seq	123	CHH	7668	7668	7661	8	0.00104425		MeSWEET10a_pro_BS-seq	123	CHH	7782	7782	7766	405	0.0521504
MeSWEET10a_pro_BS-seq	124	CHH	10960	10960	10932	150	0.0137212		MeSWEET10a_pro_BS-seq	124	CHH	9126	9126	9088	27	0.00297095		MeSWEET10a_pro_BS-seq	124	CHH	7668	7668	7642	8	0.00104685		MeSWEET10a_pro_BS-seq	124	CHH	7782	7782	7728	1371	0.177407
MeSWEET10a_pro_BS-seq	133	CpG	10960	10960	10862	115	0.0105874		MeSWEET10a_pro_BS-seq	133	CpG	9126	9126	9024	12	0.00132979		MeSWEET10a_pro_BS-seq	133	CpG	7667	7667	7585	22	0.00290046		MeSWEET10a_pro_BS-seq	133	CpG	7782	7782	7727	6798	0.879772
MeSWEET10a_pro_BS-seq	135	CHH	10959	10959	10914	154	0.0141103		MeSWEET10a_pro_BS-seq	135	CHH	9126	9126	9063	22	0.00242745		MeSWEET10a_pro_BS-seq	135	CHH	7664	7664	7604	29	0.00381378		MeSWEET10a_pro_BS-seq	135	CHH	7782	7782	7753	322	0.0415323
MeSWEET10a_pro_BS-seq	138	CHH	10960	10960	10936	161	0.014722		MeSWEET10a_pro_BS-seq	138	CHH	9126	9126	9091	19	0.00208998		MeSWEET10a_pro_BS-seq	138	CHH	7660	7660	7622	7	0.000918394		MeSWEET10a_pro_BS-seq	138	CHH	7782	7782	7762	543	0.0699562
MeSWEET10a_pro_BS-seq	140	CpG	10960	10960	10841	100	0.00922424		MeSWEET10a_pro_BS-seq	140	CpG	9125	9125	8995	34	0.00377988		MeSWEET10a_pro_BS-seq	140	CpG	7657	7657	7543	27	0.00357948		MeSWEET10a_pro_BS-seq	140	CpG	7782	7782	7745	7203	0.930019
MeSWEET10a_pro_BS-seq	142	CHH	10960	10960	10909	155	0.0142085		MeSWEET10a_pro_BS-seq	142	CHH	9125	9125	9057	30	0.00331236		MeSWEET10a_pro_BS-seq	142	CHH	7655	7655	7572	23	0.00303751		MeSWEET10a_pro_BS-seq	142	CHH	7782	7782	7740	232	0.0299742
MeSWEET10a_pro_BS-seq	143	CHH	10960	10960	10890	133	0.012213		MeSWEET10a_pro_BS-seq	143	CHH	9124	9124	9059	13	0.00143504		MeSWEET10a_pro_BS-seq	143	CHH	7654	7654	7578	14	0.00184745		MeSWEET10a_pro_BS-seq	143	CHH	7782	7782	7752	385	0.0496646
MeSWEET10a_pro_BS-seq	144	CHH	10960	10960	10857	162	0.0149212		MeSWEET10a_pro_BS-seq	144	CHH	9122	9122	9032	31	0.00343224		MeSWEET10a_pro_BS-seq	144	CHH	7652	7652	7582	24	0.00316539		MeSWEET10a_pro_BS-seq	144	CHH	7782	7782	7706	434	0.0563198
MeSWEET10a_pro_BS-seq	147	CHH	10958	10958	10891	124	0.0113855		MeSWEET10a_pro_BS-seq	147	CHH	9120	9120	9075	12	0.00132231		MeSWEET10a_pro_BS-seq	147	CHH	7649	7649	7606	7	0.000920326		MeSWEET10a_pro_BS-seq	147	CHH	7782	7782	7754	465	0.059969
MeSWEET10a_pro_BS-seq	148	CHH	10958	10958	10884	134	0.0123117		MeSWEET10a_pro_BS-seq	148	CHH	9119	9119	9060	8	0.000883002		MeSWEET10a_pro_BS-seq	148	CHH	7646	7646	7599	13	0.00171075		MeSWEET10a_pro_BS-seq	148	CHH	7782	7782	7741	654	0.0844852
MeSWEET10a_pro_BS-seq	151	CHH	10956	10956	10894	162	0.0148706		MeSWEET10a_pro_BS-seq	151	CHH	9115	9115	9063	25	0.00275847		MeSWEET10a_pro_BS-seq	151	CHH	7643	7643	7593	13	0.0017121		MeSWEET10a_pro_BS-seq	151	CHH	7782	7782	7733	484	0.0625889
MeSWEET10a_pro_BS-seq	156	CHH	10951	10951	10805	171	0.015826		MeSWEET10a_pro_BS-seq	156	CHH	9108	9108	8986	36	0.00400623		MeSWEET10a_pro_BS-seq	156	CHH	7637	7637	7526	30	0.00398618		MeSWEET10a_pro_BS-seq	156	CHH	7782	7782	7689	245	0.0318637
MeSWEET10a_pro_BS-seq	158	CHH	10949	10949	10815	135	0.0124827		MeSWEET10a_pro_BS-seq	158	CHH	9099	9099	8991	17	0.00189078		MeSWEET10a_pro_BS-seq	158	CHH	7633	7633	7543	17	0.00225375		MeSWEET10a_pro_BS-seq	158	CHH	7782	7782	7690	338	0.0439532
MeSWEET10a_pro_BS-seq	161	CHH	10945	10945	10895	167	0.0153281		MeSWEET10a_pro_BS-seq	161	CHH	9086	9086	9029	27	0.00299036		MeSWEET10a_pro_BS-seq	161	CHH	7611	7611	7582	23	0.0030335		MeSWEET10a_pro_BS-seq	161	CHH	7782	7782	7747	222	0.0286563
MeSWEET10a_pro_BS-seq	166	CHH	10942	10942	10890	111	0.0101928		MeSWEET10a_pro_BS-seq	166	CHH	9079	9079	9039	32	0.00354021		MeSWEET10a_pro_BS-seq	166	CHH	7609	7609	7584	30	0.0039557		MeSWEET10a_pro_BS-seq	166	CHH	7782	7782	7744	242	0.03125
MeSWEET10a_pro_BS-seq	175	CHH	10939	10939	10929	152	0.013908		MeSWEET10a_pro_BS-seq	175	CHH	9072	9072	9062	22	0.00242772		MeSWEET10a_pro_BS-seq	175	CHH	7603	7603	7598	26	0.00342195		MeSWEET10a_pro_BS-seq	175	CHH	7782	7782	7775	280	0.0360129
MeSWEET10a_pro_BS-seq	176	CHH	10938	10938	10921	127	0.011629		MeSWEET10a_pro_BS-seq	176	CHH	9071	9071	9053	41	0.00452889		MeSWEET10a_pro_BS-seq	176	CHH	7603	7603	7586	23	0.0030319		MeSWEET10a_pro_BS-seq	176	CHH	7782	7782	7769	190	0.0244562
MeSWEET10a_pro_BS-seq	178	CHH	10937	10937	10921	110	0.0100723		MeSWEET10a_pro_BS-seq	178	CHH	9067	9067	9045	26	0.00287452		MeSWEET10a_pro_BS-seq	178	CHH	7599	7599	7595	27	0.00355497		MeSWEET10a_pro_BS-seq	178	CHH	7782	7782	7777	621	0.0798508
MeSWEET10a_pro_BS-seq	195	CHH	10926	10926	10901	107	0.00981561		MeSWEET10a_pro_BS-seq	195	CHH	9052	9052	9035	13	0.00143885		MeSWEET10a_pro_BS-seq	195	CHH	7595	7595	7586	13	0.00171368		MeSWEET10a_pro_BS-seq	195	CHH	7779	7779	7765	229	0.0294913
MeSWEET10a_pro_BS-seq	196	CHH	10925	10925	10885	83	0.00762517		MeSWEET10a_pro_BS-seq	196	CHH	9048	9048	9009	8	0.000888001		MeSWEET10a_pro_BS-seq	196	CHH	7594	7594	7563	11	0.00145445		MeSWEET10a_pro_BS-seq	196	CHH	7777	7777	7748	67	0.00864739
MeSWEET10a_pro_BS-seq	198	CHG	10924	10924	10899	123	0.0112854		MeSWEET10a_pro_BS-seq	198	CHG	9041	9041	9022	57	0.00631789		MeSWEET10a_pro_BS-seq	198	CHG	7592	7592	7582	42	0.00553944		MeSWEET10a_pro_BS-seq	198	CHG	7776	7776	7765	974	0.125435
MeSWEET10a_pro_BS-seq	201	CHH	10922	10922	10827	147	0.0135772		MeSWEET10a_pro_BS-seq	201	CHH	9038	9038	8987	33	0.00367197		MeSWEET10a_pro_BS-seq	201	CHH	7585	7585	7547	19	0.00251756		MeSWEET10a_pro_BS-seq	201	CHH	7774	7774	7706	215	0.0279003

## Sheet: Fig 3b
Region	TME419	133	204
down_CG	0.102808	0.0956425	0.0983511
down_CHG	0.0566917	0.0684113	0.0597733
down_CHH	0.0191778	0.0152083	0.0138118
own_CG	0	0.211097	0.232029
own_CHG	0.0003205	0.119069	0.174875
own_CHH	0.00612192	0.0371274	0.0839852
up_CG	0.0165255	0.0105583	0.0107283
up_CHG	0.014016	0.0168333	0.0168037
up_CHH	0.0145913	0.0126888	0.0151418

## Sheet: Fig 3c
	Meth Level
TME419_CG	0.754501
133_CG	0.748823
204_CG	0.745454
TME419_CHG	0.607776
133_CHG	0.609878
204_CHG	0.619471
TME419_CHH	0.0850113
133_CHH	0.0705678
204_CHH	0.0883449

## Sheet: Fig 3d
	CG			CHG			CHH
Region	133	204	TME419	133	204	TME419	133	204	TME419
a_upstream-1	0.49823	0.479291	0.495631	0.372001	0.361048	0.362064	0.0510579	0.0566908	0.0560539
a_upstream-2	0.48231	0.464643	0.480277	0.364365	0.353012	0.354725	0.0504412	0.0558753	0.055077
a_upstream-3	0.477297	0.46044	0.475527	0.357564	0.346956	0.348052	0.0497795	0.0550997	0.0541454
a_upstream-4	0.468588	0.450339	0.466178	0.359687	0.349491	0.350926	0.0495069	0.0552075	0.0547798
a_upstream-5	0.461353	0.446408	0.460776	0.359607	0.348339	0.35114	0.0493748	0.0541308	0.0546501
a_upstream-6	0.463221	0.446089	0.462719	0.349219	0.338394	0.340201	0.0487052	0.0537787	0.0539182
a_upstream-7	0.454233	0.437752	0.451451	0.340973	0.33087	0.33198	0.047541	0.0520824	0.0522753
a_upstream-8	0.454935	0.437323	0.452109	0.336134	0.324679	0.32781	0.0467369	0.0509407	0.0517583
a_upstream-9	0.436507	0.418971	0.432675	0.324238	0.314017	0.315345	0.046472	0.0509938	0.0511378
a_upstream-10	0.435158	0.417457	0.431268	0.315975	0.307447	0.306928	0.0452311	0.0492694	0.0492922
a_upstream-11	0.428826	0.410998	0.42542	0.313878	0.304362	0.305824	0.0452301	0.0487886	0.0489535
a_upstream-12	0.413252	0.396085	0.408784	0.311291	0.300435	0.301696	0.0440062	0.0476155	0.0479899
a_upstream-13	0.399748	0.381431	0.395575	0.295039	0.283763	0.284431	0.043028	0.0461755	0.0466061
a_upstream-14	0.372895	0.357438	0.368489	0.279175	0.270946	0.272459	0.0420708	0.0448779	0.0452766
a_upstream-15	0.34663	0.332176	0.342288	0.267029	0.258517	0.260436	0.0407297	0.0432785	0.0437194
a_upstream-16	0.323148	0.310187	0.318598	0.248146	0.239961	0.241251	0.0393997	0.0414552	0.0414315
a_upstream-17	0.289613	0.27627	0.286218	0.227083	0.220743	0.222092	0.0362857	0.0381744	0.0381624
a_upstream-18	0.26626	0.253494	0.263218	0.212756	0.207501	0.20814	0.033845	0.0357593	0.0352292
a_upstream-19	0.227269	0.218165	0.224826	0.184768	0.179069	0.180361	0.0324878	0.0340711	0.0335529
a_upstream-20	0.190122	0.181463	0.188065	0.162951	0.156995	0.158325	0.0305351	0.0313092	0.03099
coding-1	0.149525	0.144025	0.148589	0.126372	0.122181	0.123887	0.02889	0.0293414	0.0293398
coding-2	0.181848	0.175933	0.182242	0.131067	0.126836	0.12926	0.028374	0.0286499	0.0286936
coding-3	0.248701	0.242391	0.250051	0.140105	0.135867	0.139864	0.0286558	0.0292683	0.0294391
coding-4	0.317416	0.309917	0.320106	0.152385	0.14752	0.15339	0.0294397	0.0302434	0.0305865
coding-5	0.380946	0.372712	0.384892	0.160812	0.1553	0.163587	0.0301108	0.0309792	0.0315646
coding-6	0.427117	0.418071	0.431842	0.169016	0.162835	0.171924	0.0307367	0.0316205	0.0323612
coding-7	0.464758	0.456414	0.470101	0.177824	0.170786	0.18089	0.031134	0.0324892	0.0331736
coding-8	0.495122	0.485016	0.500645	0.184427	0.177224	0.188131	0.0317252	0.0330002	0.0337239
coding-9	0.523753	0.514909	0.529924	0.188933	0.18193	0.192242	0.0322421	0.0337446	0.0344696
coding-10	0.537963	0.528944	0.544077	0.191231	0.184551	0.193874	0.0323199	0.0337932	0.0342121
coding-11	0.535847	0.527348	0.541955	0.187155	0.180826	0.190407	0.0323118	0.0337148	0.0342658
coding-12	0.540242	0.53179	0.546274	0.185614	0.179719	0.189205	0.0318689	0.0332672	0.03371
coding-13	0.532176	0.523667	0.537515	0.182246	0.175591	0.18384	0.0316897	0.0326012	0.0330889
coding-14	0.525349	0.516906	0.531318	0.178062	0.172368	0.179082	0.0312436	0.0325676	0.0328195
coding-15	0.516379	0.507773	0.522221	0.168456	0.162588	0.168979	0.0304124	0.0315341	0.0315174
coding-16	0.494677	0.48643	0.49956	0.157898	0.152701	0.157342	0.0295519	0.0306643	0.030688
coding-17	0.458827	0.450999	0.464254	0.144956	0.140342	0.144683	0.0288803	0.0294554	0.0294727
coding-18	0.410708	0.40323	0.413944	0.136196	0.13232	0.134702	0.0280554	0.0287805	0.0285973
coding-19	0.33987	0.332523	0.341715	0.128422	0.12422	0.126719	0.0277548	0.027982	0.0278519
coding-20	0.279088	0.272254	0.278003	0.144819	0.140329	0.142142	0.028652	0.029289	0.0290827
downstream-1	0.34182	0.331323	0.34109	0.192026	0.186815	0.188317	0.030915	0.0322353	0.0323251
downstream-2	0.335836	0.324761	0.334105	0.194085	0.187025	0.188716	0.0325491	0.0334809	0.0336384
downstream-3	0.34842	0.337276	0.348435	0.202695	0.198801	0.199425	0.0322256	0.0334352	0.0337217
downstream-4	0.3511	0.340245	0.349824	0.20922	0.203001	0.204513	0.0332733	0.0349463	0.0345757
downstream-5	0.372064	0.358357	0.369161	0.214595	0.208622	0.208857	0.0340492	0.0356489	0.0356012
downstream-6	0.383866	0.371807	0.381437	0.227596	0.220366	0.221653	0.0347649	0.0363808	0.0363625
downstream-7	0.386376	0.374538	0.382636	0.227756	0.221804	0.22161	0.0354037	0.0375044	0.0374041
downstream-8	0.391694	0.377617	0.389498	0.229518	0.222659	0.223762	0.035909	0.0385098	0.0382072
downstream-9	0.389621	0.376283	0.38811	0.234565	0.227676	0.228817	0.0360252	0.0381371	0.038277
downstream-10	0.386516	0.372532	0.38697	0.237453	0.231422	0.23128	0.0364722	0.0390862	0.0387726
downstream-11	0.394622	0.379925	0.392882	0.242276	0.235029	0.235137	0.036942	0.0396355	0.0392537
downstream-12	0.400862	0.384474	0.398542	0.245094	0.239037	0.239691	0.0375977	0.0406525	0.0403523
downstream-13	0.399719	0.385974	0.397648	0.249368	0.243298	0.24414	0.0384555	0.0411307	0.0412546
downstream-14	0.406038	0.389984	0.403449	0.253936	0.246211	0.247982	0.038948	0.0421111	0.0419025
downstream-15	0.402149	0.387343	0.399132	0.257764	0.248407	0.250051	0.0395592	0.042617	0.0421497
downstream-16	0.407109	0.392396	0.403994	0.25617	0.247415	0.248596	0.039893	0.0424405	0.0423592
downstream-17	0.401548	0.386118	0.398786	0.26062	0.253707	0.254547	0.0401066	0.0432728	0.0427242
downstream-18	0.409458	0.395393	0.408924	0.26666	0.258627	0.260535	0.0395125	0.0433094	0.0427371
downstream-19	0.4194	0.405399	0.419153	0.271837	0.265286	0.265837	0.0400541	0.0439427	0.0430302
downstream-20	0.420073	0.404558	0.419536	0.275544	0.269736	0.270665	0.0402921	0.0439025	0.0437192

## Sheet: Fig 4a
Fig 4a	qPCR
	MeSWEE10a expression with WT Xam treatment	WT 60444	ZF	WT TME419	ZF-DMS3_204	ZF-DMS3_133
	Exp1_1	2.54891	1.81617	4.19682		0.001
	Exp1_2		0.428431			0.001
	Exp3_1	8431.91	9735.16	6285.73		25.1044
	Exp3_2		6607.05			17.0983
	Exp3_3		2815.03			26.5042
	Exp5_1	1128.07	29.0077	571.85	0.792643	0.521356
	Exp5_2		237.748		0.955496	1.40511
	Exp5_3					0.561375
	Exp6_1	4465.38	1152.08	10612.8	33.5214	5.31024
	Exp6_2		2158.23		26.6863	9.73814
	Exp6_3				3.01493
	MeSWEET10a expresison with XamΔTAL20 treatment	WT 60444	ZF	WT TME419	ZF-DMS3_204	ZF-DMS3_133
	Exp1_1	0.000461602	0.000848647	0.000582386		1.30252e-05
	Exp1_2		0.000920677			9.88154e-05
	Exp3_1	5.50095	2.33596	23.5901		3.36748
	Exp3_2		5.98873			21.7549
	Exp3_3		4.31207			2.03605
	Exp5_1	0.230936	0.392184	0.345908	0	0.209999
	Exp5_2		0.170591		0.561088	0
	Exp5_3					0
	Exp6_1	1.63471	0.598017	1.26014	0	0.416628
	Exp6_2		0.832686		1.86039	1.01443
	Exp6_3				1.20246
	MeSWEE10a expression with Mock treatment	WT 60444	ZF	WT TME419	ZF-DMS3_204	ZF-DMS3_133
	Exp1_1	6.45198e-05	0.00227559	3.87233e-05		3.43339e-05
	Exp1_2		0.000143218			0.000110008
	Exp3_1	1.47965	3.37487	5.63358		0.852636
	Exp3_2		1.92364			1.12
	Exp3_3		5.21886			0.871573
	Exp5_1	0.409231	0	0.117485	0	0
	Exp5_2		0.270696		0	0
	Exp5_3					0
	Exp6_1	1.37782	0.324872	0.908208	0.0647214	0.610772
	Exp6_2		0.219614		0	1.70269
	Exp6_3				0

## Sheet: Fig 4b
Fig 4b	resistance phenotype example in plants (X=Xam-infiltrated, T = XamΔTAL20, M = Mock)

## Sheet: Fig 4c
Fig 4c	watersoaking area is plotted
Book	WSA	Day	Meta	Area	Grey
image_overlay_WT419_DMS3_results	1	4	121720_KV_WSA1_Day4_DMS3-133_1b_0_0_grayCorrect.png:xam1	2108	87.728
image_overlay_WT419_DMS3_results	1	4	121720_KV_WSA1_Day4_DMS3-133_1b_0_0_grayCorrect.png:xam2	2904	95.851
image_overlay_WT419_DMS3_results	1	4	121720_KV_WSA1_Day4_DMS3-133_1b_0_0_grayCorrect.png:xam3	3505	95.644
image_overlay_WT419_DMS3_results	1	4	121720_KV_WSA1_Day4_DMS3-133_1b_0_0_grayCorrect.png:tal1	3059	88.459
image_overlay_WT419_DMS3_results	1	4	121720_KV_WSA1_Day4_DMS3-133_1b_0_0_grayCorrect.png:tal2	2318	91.016
image_overlay_WT419_DMS3_results	1	4	121720_KV_WSA1_Day4_DMS3-133_1b_0_0_grayCorrect.png:tal3	2159	90.673
image_overlay_WT419_DMS3_results	1	4	121720_KV_WSA1_Day4_DMS3-133_1b_0_0_grayCorrect.png:mock1	0	108.906
image_overlay_WT419_DMS3_results	1	4	121720_KV_WSA1_Day4_DMS3-133_1b_0_0_grayCorrect.png:mock2	0	106.64
image_overlay_WT419_DMS3_results	1	4	121720_KV_WSA1_Day4_DMS3-133_1b_0_0_grayCorrect.png:mock3	0	107.104
image_overlay_WT419_DMS3_results	1	4	121720_KV_WSA1_Day4_DMS3-133_2b_0_0_grayCorrect.png:xam1	1477	91.21
image_overlay_WT419_DMS3_results	1	4	121720_KV_WSA1_Day4_DMS3-133_2b_0_0_grayCorrect.png:xam2	1062	96.201
image_overlay_WT419_DMS3_results	1	4	121720_KV_WSA1_Day4_DMS3-133_2b_0_0_grayCorrect.png:xam3	1154	94.593
image_overlay_WT419_DMS3_results	1	4	121720_KV_WSA1_Day4_DMS3-133_2b_0_0_grayCorrect.png:tal1	908	100.198
image_overlay_WT419_DMS3_results	1	4	121720_KV_WSA1_Day4_DMS3-133_2b_0_0_grayCorrect.png:tal2	0	96.583
image_overlay_WT419_DMS3_results	1	4	121720_KV_WSA1_Day4_DMS3-133_2b_0_0_grayCorrect.png:tal3	0	99.21
image_overlay_WT419_DMS3_results	1	4	121720_KV_WSA1_Day4_DMS3-133_2b_0_0_grayCorrect.png:mock1	0	96.324
image_overlay_WT419_DMS3_results	1	4	121720_KV_WSA1_Day4_DMS3-133_2b_0_0_grayCorrect.png:mock2	0	93.851
image_overlay_WT419_DMS3_results	1	4	121720_KV_WSA1_Day4_DMS3-133_2b_0_0_grayCorrect.png:mock3	0	98.461
image_overlay_WT419_DMS3_results	1	4	121720_KV_WSA1_WT419_Day4_1b_0_0_grayCorrect.png:xam1	2590	84.749
image_overlay_WT419_DMS3_results	1	4	121720_KV_WSA1_WT419_Day4_1b_0_0_grayCorrect.png:xam2	2648	90.85
image_overlay_WT419_DMS3_results	1	4	121720_KV_WSA1_WT419_Day4_1b_0_0_grayCorrect.png:xam3	2711	83.812
image_overlay_WT419_DMS3_results	1	4	121720_KV_WSA1_WT419_Day4_1b_0_0_grayCorrect.png:tal1	2258	92.93
image_overlay_WT419_DMS3_results	1	4	121720_KV_WSA1_WT419_Day4_1b_0_0_grayCorrect.png:tal2	3142	90.987
image_overlay_WT419_DMS3_results	1	4	121720_KV_WSA1_WT419_Day4_1b_0_0_grayCorrect.png:tal3	2374	93.813
image_overlay_WT419_DMS3_results	1	4	121720_KV_WSA1_WT419_Day4_1b_0_0_grayCorrect.png:mock1	0	102.105
image_overlay_WT419_DMS3_results	1	4	121720_KV_WSA1_WT419_Day4_1b_0_0_grayCorrect.png:mock2	0	100.545
image_overlay_WT419_DMS3_results	1	4	121720_KV_WSA1_WT419_Day4_1b_0_0_grayCorrect.png:mock3	0	102.938
image_overlay_WT419_DMS3_results	1	4	121720_KV_WSA1_WT419_Day4_2b_0_0_grayCorrect.png:xam1	2589	97.09
image_overlay_WT419_DMS3_results	1	4	121720_KV_WSA1_WT419_Day4_2b_0_0_grayCorrect.png:xam2	3885	90.587
image_overlay_WT419_DMS3_results	1	4	121720_KV_WSA1_WT419_Day4_2b_0_0_grayCorrect.png:xam3	3463	92.871
image_overlay_WT419_DMS3_results	1	4	121720_KV_WSA1_WT419_Day4_2b_0_0_grayCorrect.png:tal1	2645	97.595
image_overlay_WT419_DMS3_results	1	4	121720_KV_WSA1_WT419_Day4_2b_0_0_grayCorrect.png:tal2	2551	94.982
image_overlay_WT419_DMS3_results	1	4	121720_KV_WSA1_WT419_Day4_2b_0_0_grayCorrect.png:tal3	2512	88.538
image_overlay_WT419_DMS3_results	1	4	121720_KV_WSA1_WT419_Day4_2b_0_0_grayCorrect.png:mock1	0	102.752
image_overlay_WT419_DMS3_results	1	4	121720_KV_WSA1_WT419_Day4_2b_0_0_grayCorrect.png:mock2	0	101.944
image_overlay_WT419_DMS3_results	1	4	121720_KV_WSA1_WT419_Day4_2b_0_0_grayCorrect.png:mock3	0	98.653
image_overlay_WT419_DMS3_results	2	4	013121_KV_WSA2_Day4_DMS3-133_1b_0_grayCorrect.png:xam1	0	125.176
image_overlay_WT419_DMS3_results	2	4	013121_KV_WSA2_Day4_DMS3-133_1b_0_grayCorrect.png:xam2	0	126.692
image_overlay_WT419_DMS3_results	2	4	013121_KV_WSA2_Day4_DMS3-133_1b_0_grayCorrect.png:xam3	0	125.31
image_overlay_WT419_DMS3_results	2	4	013121_KV_WSA2_Day4_DMS3-133_1b_0_grayCorrect.png:tal1	0	110.001
image_overlay_WT419_DMS3_results	2	4	013121_KV_WSA2_Day4_DMS3-133_1b_0_grayCorrect.png:tal2	0	115.713
image_overlay_WT419_DMS3_results	2	4	013121_KV_WSA2_Day4_DMS3-133_1b_0_grayCorrect.png:tal3	0	114.416
image_overlay_WT419_DMS3_results	2	4	013121_KV_WSA2_Day4_DMS3-133_1b_0_grayCorrect.png:mock1	0	122.455
image_overlay_WT419_DMS3_results	2	4	013121_KV_WSA2_Day4_DMS3-133_1b_0_grayCorrect.png:mock2	0	120.103
image_overlay_WT419_DMS3_results	2	4	013121_KV_WSA2_Day4_DMS3-133_1b_0_grayCorrect.png:mock3	0	122.994
image_overlay_WT419_DMS3_results	2	4	013121_KV_WSA2_Day4_DMS3-133_2b_0_grayCorrect.png:xam1	1308	99.677
image_overlay_WT419_DMS3_results	2	4	013121_KV_WSA2_Day4_DMS3-133_2b_0_grayCorrect.png:xam2	350	103.977
image_overlay_WT419_DMS3_results	2	4	013121_KV_WSA2_Day4_DMS3-133_2b_0_grayCorrect.png:xam3	397	104.481
image_overlay_WT419_DMS3_results	2	4	013121_KV_WSA2_Day4_DMS3-133_2b_0_grayCorrect.png:tal1	903	105.705
image_overlay_WT419_DMS3_results	2	4	013121_KV_WSA2_Day4_DMS3-133_2b_0_grayCorrect.png:tal2	772	107.957
image_overlay_WT419_DMS3_results	2	4	013121_KV_WSA2_Day4_DMS3-133_2b_0_grayCorrect.png:tal3	0	108.002
image_overlay_WT419_DMS3_results	2	4	013121_KV_WSA2_Day4_DMS3-133_2b_0_grayCorrect.png:mock1	0	103.428
image_overlay_WT419_DMS3_results	2	4	013121_KV_WSA2_Day4_DMS3-133_2b_0_grayCorrect.png:mock2	0	105.929
image_overlay_WT419_DMS3_results	2	4	013121_KV_WSA2_Day4_DMS3-133_2b_0_grayCorrect.png:mock3	0	103.766
image_overlay_WT419_DMS3_results	2	4	013121_KV_WSA2_WT419_Day4_1b_0_grayCorrect.png:xam1	1669	109.797
image_overlay_WT419_DMS3_results	2	4	013121_KV_WSA2_WT419_Day4_1b_0_grayCorrect.png:xam2	689	104.75
image_overlay_WT419_DMS3_results	2	4	013121_KV_WSA2_WT419_Day4_1b_0_grayCorrect.png:tal1	309	111.799
image_overlay_WT419_DMS3_results	2	4	013121_KV_WSA2_WT419_Day4_1b_0_grayCorrect.png:tal2	1690	113.204
image_overlay_WT419_DMS3_results	2	4	013121_KV_WSA2_WT419_Day4_1b_0_grayCorrect.png:xam3	0	107.469
image_overlay_WT419_DMS3_results	2	4	013121_KV_WSA2_WT419_Day4_1b_0_grayCorrect.png:tal3	0	115.608
image_overlay_WT419_DMS3_results	2	4	013121_KV_WSA2_WT419_Day4_1b_0_grayCorrect.png:mock1	0	113.838
image_overlay_WT419_DMS3_results	2	4	013121_KV_WSA2_WT419_Day4_1b_0_grayCorrect.png:mock2	0	121.185
image_overlay_WT419_DMS3_results	2	4	013121_KV_WSA2_WT419_Day4_1b_0_grayCorrect.png:mock3	0	122.19
image_overlay_WT419_DMS3_results	2	4	013121_KV_WSA2_WT419_Day4_2b_0_grayCorrect.png:xam1	3687	106.4
image_overlay_WT419_DMS3_results	2	4	013121_KV_WSA2_WT419_Day4_2b_0_grayCorrect.png:xam2	2518	102.629
image_overlay_WT419_DMS3_results	2	4	013121_KV_WSA2_WT419_Day4_2b_0_grayCorrect.png:xam3	2817	101.564
image_overlay_WT419_DMS3_results	2	4	013121_KV_WSA2_WT419_Day4_2b_0_grayCorrect.png:tal1	1240	96.256
image_overlay_WT419_DMS3_results	2	4	013121_KV_WSA2_WT419_Day4_2b_0_grayCorrect.png:tal2	2074	90.907
image_overlay_WT419_DMS3_results	2	4	013121_KV_WSA2_WT419_Day4_2b_0_grayCorrect.png:tal3	1481	97.755
image_overlay_WT419_DMS3_results	2	4	013121_KV_WSA2_WT419_Day4_2b_0_grayCorrect.png:mock1	0	98.382
image_overlay_WT419_DMS3_results	2	4	013121_KV_WSA2_WT419_Day4_2b_0_grayCorrect.png:mock2	0	102.481
image_overlay_WT419_DMS3_results	2	4	013121_KV_WSA2_WT419_Day4_2b_0_grayCorrect.png:mock3	0	101.117
image_overlay_WT419_DMS3_results	3	4	022821_KV_WSA3_DMS3-133_1b_0_grayCorrect.png:xam1	5405	95.86
image_overlay_WT419_DMS3_results	3	4	022821_KV_WSA3_DMS3-133_1b_0_grayCorrect.png:xam2	2582	91.186
image_overlay_WT419_DMS3_results	3	4	022821_KV_WSA3_DMS3-133_1b_0_grayCorrect.png:xam3	3956	94.563
image_overlay_WT419_DMS3_results	3	4	022821_KV_WSA3_DMS3-133_1b_0_grayCorrect.png:tal1	4000	99.183
image_overlay_WT419_DMS3_results	3	4	022821_KV_WSA3_DMS3-133_1b_0_grayCorrect.png:tal2	4613	98.486
image_overlay_WT419_DMS3_results	3	4	022821_KV_WSA3_DMS3-133_1b_0_grayCorrect.png:tal3	3418	98.284
image_overlay_WT419_DMS3_results	3	4	022821_KV_WSA3_DMS3-133_1b_0_grayCorrect.png:mock1	0	110.651
image_overlay_WT419_DMS3_results	3	4	022821_KV_WSA3_DMS3-133_1b_0_grayCorrect.png:mock2	0	109.583
image_overlay_WT419_DMS3_results	3	4	022821_KV_WSA3_DMS3-133_1b_0_grayCorrect.png:mock3	0	109.265
image_overlay_WT419_DMS3_results	3	4	022821_KV_WSA3_DMS3-133_2b_0_grayCorrect.png:xam1	3355	95.42
image_overlay_WT419_DMS3_results	3	4	022821_KV_WSA3_DMS3-133_2b_0_grayCorrect.png:xam2	3924	94.966
image_overlay_WT419_DMS3_results	3	4	022821_KV_WSA3_DMS3-133_2b_0_grayCorrect.png:xam3	1924	97.67
image_overlay_WT419_DMS3_results	3	4	022821_KV_WSA3_DMS3-133_2b_0_grayCorrect.png:tal1	1577	98.188
image_overlay_WT419_DMS3_results	3	4	022821_KV_WSA3_DMS3-133_2b_0_grayCorrect.png:tal2	3058	100.112
image_overlay_WT419_DMS3_results	3	4	022821_KV_WSA3_DMS3-133_2b_0_grayCorrect.png:tal3	1947	100.97
image_overlay_WT419_DMS3_results	3	4	022821_KV_WSA3_DMS3-133_2b_0_grayCorrect.png:mock1	0	101.54
image_overlay_WT419_DMS3_results	3	4	022821_KV_WSA3_DMS3-133_2b_0_grayCorrect.png:mock2	0	100.62
image_overlay_WT419_DMS3_results	3	4	022821_KV_WSA3_DMS3-133_2b_0_grayCorrect.png:mock3	0	105.248
image_overlay_WT419_DMS3_results	3	4	022821_KV_WSA3_DMS3-204_1b_0_grayCorrect.png:xam1	3287	97.461
image_overlay_WT419_DMS3_results	3	4	022821_KV_WSA3_DMS3-204_1b_0_grayCorrect.png:xam2	4331	99.436
image_overlay_WT419_DMS3_results	3	4	022821_KV_WSA3_DMS3-204_1b_0_grayCorrect.png:xam3	4896	98.866
image_overlay_WT419_DMS3_results	3	4	022821_KV_WSA3_DMS3-204_1b_0_grayCorrect.png:tal1	2893	100.556
image_overlay_WT419_DMS3_results	3	4	022821_KV_WSA3_DMS3-204_1b_0_grayCorrect.png:tal2	3263	103.393
image_overlay_WT419_DMS3_results	3	4	022821_KV_WSA3_DMS3-204_1b_0_grayCorrect.png:tal3	4420	104.431
image_overlay_WT419_DMS3_results	3	4	022821_KV_WSA3_DMS3-204_1b_0_grayCorrect.png:mock1	0	106.084
image_overlay_WT419_DMS3_results	3	4	022821_KV_WSA3_DMS3-204_1b_0_grayCorrect.png:mock2	0	107.669
image_overlay_WT419_DMS3_results	3	4	022821_KV_WSA3_DMS3-204_1b_0_grayCorrect.png:mock3	0	106.679
image_overlay_WT419_DMS3_results	3	4	022821_KV_WSA3_DMS3-204_2b_0_grayCorrect.png:xam1	3590	92.344
image_overlay_WT419_DMS3_results	3	4	022821_KV_WSA3_DMS3-204_2b_0_grayCorrect.png:xam2	2386	91.86
image_overlay_WT419_DMS3_results	3	4	022821_KV_WSA3_DMS3-204_2b_0_grayCorrect.png:xam3	3163	95.211
image_overlay_WT419_DMS3_results	3	4	022821_KV_WSA3_DMS3-204_2b_0_grayCorrect.png:tal1	2852	100.123
image_overlay_WT419_DMS3_results	3	4	022821_KV_WSA3_DMS3-204_2b_0_grayCorrect.png:tal2	2360	97.458
image_overlay_WT419_DMS3_results	3	4	022821_KV_WSA3_DMS3-204_2b_0_grayCorrect.png:tal3	2940	99.264
image_overlay_WT419_DMS3_results	3	4	022821_KV_WSA3_DMS3-204_2b_0_grayCorrect.png:mock1	0	104.52
image_overlay_WT419_DMS3_results	3	4	022821_KV_WSA3_DMS3-204_2b_0_grayCorrect.png:mock2	0	106.789
image_overlay_WT419_DMS3_results	3	4	022821_KV_WSA3_DMS3-204_2b_0_grayCorrect.png:mock3	0	105.789
image_overlay_WT419_DMS3_results	3	4	022821_KV_WSA3_WT419_1b_0_grayCorrect.png:xam1	4224	84.321
image_overlay_WT419_DMS3_results	3	4	022821_KV_WSA3_WT419_1b_0_grayCorrect.png:xam2	4330	83.53
image_overlay_WT419_DMS3_results	3	4	022821_KV_WSA3_WT419_1b_0_grayCorrect.png:xam3	4353	87.95
image_overlay_WT419_DMS3_results	3	4	022821_KV_WSA3_WT419_1b_0_grayCorrect.png:tal1	2346	101.703
image_overlay_WT419_DMS3_results	3	4	022821_KV_WSA3_WT419_1b_0_grayCorrect.png:tal2	3799	103.715
image_overlay_WT419_DMS3_results	3	4	022821_KV_WSA3_WT419_1b_0_grayCorrect.png:tal3	3034	102.587
image_overlay_WT419_DMS3_results	3	4	022821_KV_WSA3_WT419_1b_0_grayCorrect.png:mock1	0	106.091
image_overlay_WT419_DMS3_results	3	4	022821_KV_WSA3_WT419_1b_0_grayCorrect.png:mock2	0	98.789
image_overlay_WT419_DMS3_results	3	4	022821_KV_WSA3_WT419_1b_0_grayCorrect.png:mock3	0	104.643
image_overlay_WT419_DMS3_results	3	4	022821_KV_WSA3_WT419_2b_0_grayCorrect.png:xam1	5423	85.222
image_overlay_WT419_DMS3_results	3	4	022821_KV_WSA3_WT419_2b_0_grayCorrect.png:xam2	3475	81.649
image_overlay_WT419_DMS3_results	3	4	022821_KV_WSA3_WT419_2b_0_grayCorrect.png:xam3	5422	79.52
image_overlay_WT419_DMS3_results	3	4	022821_KV_WSA3_WT419_2b_0_grayCorrect.png:tal1	3917	93.835
image_overlay_WT419_DMS3_results	3	4	022821_KV_WSA3_WT419_2b_0_grayCorrect.png:tal2	3441	97.583
image_overlay_WT419_DMS3_results	3	4	022821_KV_WSA3_WT419_2b_0_grayCorrect.png:tal3	3661	91.467
image_overlay_WT419_DMS3_results	3	4	022821_KV_WSA3_WT419_2b_0_grayCorrect.png:mock1	0	102.254
image_overlay_WT419_DMS3_results	3	4	022821_KV_WSA3_WT419_2b_0_grayCorrect.png:mock2	0	104.305
image_overlay_WT419_DMS3_results	3	4	022821_KV_WSA3_WT419_2b_0_grayCorrect.png:mock3	0	108.378
image_overlay_WT419_DMS3_results	4	4	040421_KV_WSA4_133_Day4_1b_0_grayCorrect.png:xam1	1858	91.294
image_overlay_WT419_DMS3_results	4	4	040421_KV_WSA4_133_Day4_1b_0_grayCorrect.png:xam2	2498	87.318
image_overlay_WT419_DMS3_results	4	4	040421_KV_WSA4_133_Day4_1b_0_grayCorrect.png:xam3	2829	90.281
image_overlay_WT419_DMS3_results	4	4	040421_KV_WSA4_133_Day4_1b_0_grayCorrect.png:tal1	3248	84.82
image_overlay_WT419_DMS3_results	4	4	040421_KV_WSA4_133_Day4_1b_0_grayCorrect.png:tal2	2772	84.479
image_overlay_WT419_DMS3_results	4	4	040421_KV_WSA4_133_Day4_1b_0_grayCorrect.png:tal3	3701	82.034
image_overlay_WT419_DMS3_results	4	4	040421_KV_WSA4_133_Day4_1b_0_grayCorrect.png:mock1	0	90.899
image_overlay_WT419_DMS3_results	4	4	040421_KV_WSA4_133_Day4_1b_0_grayCorrect.png:mock2	0	92.391
image_overlay_WT419_DMS3_results	4	4	040421_KV_WSA4_133_Day4_1b_0_grayCorrect.png:mock3	0	90.645
image_overlay_WT419_DMS3_results	4	4	040421_KV_WSA4_133_Day4_2b_0_grayCorrect.png:xam1	3364	155.561
image_overlay_WT419_DMS3_results	4	4	040421_KV_WSA4_133_Day4_2b_0_grayCorrect.png:xam2	3029	156.127
image_overlay_WT419_DMS3_results	4	4	040421_KV_WSA4_133_Day4_2b_0_grayCorrect.png:xam3	2892	151.955
image_overlay_WT419_DMS3_results	4	4	040421_KV_WSA4_133_Day4_2b_0_grayCorrect.png:tal1	2971	144.842
image_overlay_WT419_DMS3_results	4	4	040421_KV_WSA4_133_Day4_2b_0_grayCorrect.png:tal2	3054	145.308
image_overlay_WT419_DMS3_results	4	4	040421_KV_WSA4_133_Day4_2b_0_grayCorrect.png:tal3	3408	138.241
image_overlay_WT419_DMS3_results	4	4	040421_KV_WSA4_133_Day4_2b_0_grayCorrect.png:mock1	0	151.453
image_overlay_WT419_DMS3_results	4	4	040421_KV_WSA4_133_Day4_2b_0_grayCorrect.png:mock2	0	148.5
image_overlay_WT419_DMS3_results	4	4	040421_KV_WSA4_133_Day4_2b_0_grayCorrect.png:mock3	0	148.645
image_overlay_WT419_DMS3_results	4	4	040421_KV_WSA4_204_Day4_1b_0_grayCorrect.png:xam1	2793	147.165
image_overlay_WT419_DMS3_results	4	4	040421_KV_WSA4_204_Day4_1b_0_grayCorrect.png:xam2	2122	149.41
image_overlay_WT419_DMS3_results	4	4	040421_KV_WSA4_204_Day4_1b_0_grayCorrect.png:xam3	2778	148.479
image_overlay_WT419_DMS3_results	4	4	040421_KV_WSA4_204_Day4_1b_0_grayCorrect.png:tal1	3363	148.365
image_overlay_WT419_DMS3_results	4	4	040421_KV_WSA4_204_Day4_1b_0_grayCorrect.png:tal2	1889	145.53
image_overlay_WT419_DMS3_results	4	4	040421_KV_WSA4_204_Day4_1b_0_grayCorrect.png:tal3	2028	147.912
image_overlay_WT419_DMS3_results	4	4	040421_KV_WSA4_204_Day4_1b_0_grayCorrect.png:mock1	0	165.303
image_overlay_WT419_DMS3_results	4	4	040421_KV_WSA4_204_Day4_1b_0_grayCorrect.png:mock2	0	164.123
image_overlay_WT419_DMS3_results	4	4	040421_KV_WSA4_204_Day4_1b_0_grayCorrect.png:mock3	0	165.816
image_overlay_WT419_DMS3_results	4	4	040421_KV_WSA4_204_Day4_2b_0_grayCorrect.png:xam1	3884	166.654
image_overlay_WT419_DMS3_results	4	4	040421_KV_WSA4_204_Day4_2b_0_grayCorrect.png:xam2	2308	161.962
image_overlay_WT419_DMS3_results	4	4	040421_KV_WSA4_204_Day4_2b_0_grayCorrect.png:xam3	2817	164.294
image_overlay_WT419_DMS3_results	4	4	040421_KV_WSA4_204_Day4_2b_0_grayCorrect.png:tal1	2963	152.869
image_overlay_WT419_DMS3_results	4	4	040421_KV_WSA4_204_Day4_2b_0_grayCorrect.png:tal2	2760	161.703
image_overlay_WT419_DMS3_results	4	4	040421_KV_WSA4_204_Day4_2b_0_grayCorrect.png:tal3	2371	153.069
image_overlay_WT419_DMS3_results	4	4	040421_KV_WSA4_204_Day4_2b_0_grayCorrect.png:mock1	0	171.632
image_overlay_WT419_DMS3_results	4	4	040421_KV_WSA4_204_Day4_2b_0_grayCorrect.png:mock2	0	170.339
image_overlay_WT419_DMS3_results	4	4	040421_KV_WSA4_204_Day4_2b_0_grayCorrect.png:mock3	0	168.545
image_overlay_WT419_DMS3_results	4	4	040421_KV_WSA4_WT419_Day4_1b_0_grayCorrect.png:xam1	2795	124.618
image_overlay_WT419_DMS3_results	4	4	040421_KV_WSA4_WT419_Day4_1b_0_grayCorrect.png:xam2	3528	123.011
image_overlay_WT419_DMS3_results	4	4	040421_KV_WSA4_WT419_Day4_1b_0_grayCorrect.png:xam3	3605	137.18
image_overlay_WT419_DMS3_results	4	4	040421_KV_WSA4_WT419_Day4_1b_0_grayCorrect.png:tal1	3143	154.83
image_overlay_WT419_DMS3_results	4	4	040421_KV_WSA4_WT419_Day4_1b_0_grayCorrect.png:tal2	3322	151.764
image_overlay_WT419_DMS3_results	4	4	040421_KV_WSA4_WT419_Day4_1b_0_grayCorrect.png:tal3	3884	148.685
image_overlay_WT419_DMS3_results	4	4	040421_KV_WSA4_WT419_Day4_1b_0_grayCorrect.png:mock1	0	166.921
image_overlay_WT419_DMS3_results	4	4	040421_KV_WSA4_WT419_Day4_1b_0_grayCorrect.png:mock2	0	169.068
image_overlay_WT419_DMS3_results	4	4	040421_KV_WSA4_WT419_Day4_1b_0_grayCorrect.png:mock3	0	167.869
image_overlay_WT419_DMS3_results	4	4	040421_KV_WSA4_WT419_Day4_2b_0_grayCorrect.png:xam1	2859	145.447
image_overlay_WT419_DMS3_results	4	4	040421_KV_WSA4_WT419_Day4_2b_0_grayCorrect.png:xam2	3600	130.522
image_overlay_WT419_DMS3_results	4	4	040421_KV_WSA4_WT419_Day4_2b_0_grayCorrect.png:xam3	2802	140.163
image_overlay_WT419_DMS3_results	4	4	040421_KV_WSA4_WT419_Day4_2b_0_grayCorrect.png:tal1	1949	153.408
image_overlay_WT419_DMS3_results	4	4	040421_KV_WSA4_WT419_Day4_2b_0_grayCorrect.png:tal2	2154	145.349
image_overlay_WT419_DMS3_results	4	4	040421_KV_WSA4_WT419_Day4_2b_0_grayCorrect.png:tal3	2787	148.285
image_overlay_WT419_DMS3_results	4	4	040421_KV_WSA4_WT419_Day4_2b_0_grayCorrect.png:mock1	0	158.608
image_overlay_WT419_DMS3_results	4	4	040421_KV_WSA4_WT419_Day4_2b_0_grayCorrect.png:mock2	0	160.745
image_overlay_WT419_DMS3_results	4	4	040421_KV_WSA4_WT419_Day4_2b_0_grayCorrect.png:mock3	0	155.006
image_overlay_WT419_DMS3_results	5	4	050221_KV_WSA5_133_Day4_1b_0_grayCorrect.png:xam1	5197	150.543
image_overlay_WT419_DMS3_results	5	4	050221_KV_WSA5_133_Day4_1b_0_grayCorrect.png:xam2	3095	143.543
image_overlay_WT419_DMS3_results	5	4	050221_KV_WSA5_133_Day4_1b_0_grayCorrect.png:xam3	4034	144.331
image_overlay_WT419_DMS3_results	5	4	050221_KV_WSA5_133_Day4_1b_0_grayCorrect.png:tal1	3207	159.258
image_overlay_WT419_DMS3_results	5	4	050221_KV_WSA5_133_Day4_1b_0_grayCorrect.png:tal2	4094	160.602
image_overlay_WT419_DMS3_results	5	4	050221_KV_WSA5_133_Day4_1b_0_grayCorrect.png:tal3	4395	156.269
image_overlay_WT419_DMS3_results	5	4	050221_KV_WSA5_133_Day4_1b_0_grayCorrect.png:mock1	0	165.911
image_overlay_WT419_DMS3_results	5	4	050221_KV_WSA5_133_Day4_1b_0_grayCorrect.png:mock2	0	161.782
image_overlay_WT419_DMS3_results	5	4	050221_KV_WSA5_133_Day4_1b_0_grayCorrect.png:mock3	0	161.985
image_overlay_WT419_DMS3_results	5	4	050221_KV_WSA5_133_Day4_2b_0_grayCorrect.png:xam1	4101	140.137
image_overlay_WT419_DMS3_results	5	4	050221_KV_WSA5_133_Day4_2b_0_grayCorrect.png:xam2	3133	134.201
image_overlay_WT419_DMS3_results	5	4	050221_KV_WSA5_133_Day4_2b_0_grayCorrect.png:xam3	2724	130.91
image_overlay_WT419_DMS3_results	5	4	050221_KV_WSA5_133_Day4_2b_0_grayCorrect.png:tal1	2346	152.579
image_overlay_WT419_DMS3_results	5	4	050221_KV_WSA5_133_Day4_2b_0_grayCorrect.png:tal2	2115	151.183
image_overlay_WT419_DMS3_results	5	4	050221_KV_WSA5_133_Day4_2b_0_grayCorrect.png:tal3	3363	157.525
image_overlay_WT419_DMS3_results	5	4	050221_KV_WSA5_133_Day4_2b_0_grayCorrect.png:mock1	0	158.192
image_overlay_WT419_DMS3_results	5	4	050221_KV_WSA5_133_Day4_2b_0_grayCorrect.png:mock2	0	152.155
image_overlay_WT419_DMS3_results	5	4	050221_KV_WSA5_133_Day4_2b_0_grayCorrect.png:mock3	0	153.704
image_overlay_WT419_DMS3_results	5	4	050221_KV_WSA5_204_Day4_1b_0_grayCorrect.png:xam1	3480	137.766
image_overlay_WT419_DMS3_results	5	4	050221_KV_WSA5_204_Day4_1b_0_grayCorrect.png:xam2	3223	135.481
image_overlay_WT419_DMS3_results	5	4	050221_KV_WSA5_204_Day4_1b_0_grayCorrect.png:xam3	2383	129.574
image_overlay_WT419_DMS3_results	5	4	050221_KV_WSA5_204_Day4_1b_0_grayCorrect.png:tal1	3614	145.297
image_overlay_WT419_DMS3_results	5	4	050221_KV_WSA5_204_Day4_1b_0_grayCorrect.png:tal2	3762	147.946
image_overlay_WT419_DMS3_results	5	4	050221_KV_WSA5_204_Day4_1b_0_grayCorrect.png:tal3	2689	145.477
image_overlay_WT419_DMS3_results	5	4	050221_KV_WSA5_204_Day4_1b_0_grayCorrect.png:mock1	0	155.563
image_overlay_WT419_DMS3_results	5	4	050221_KV_WSA5_204_Day4_1b_0_grayCorrect.png:mock2	0	151.317
image_overlay_WT419_DMS3_results	5	4	050221_KV_WSA5_204_Day4_1b_0_grayCorrect.png:mock3	0	148.428
image_overlay_WT419_DMS3_results	5	4	050221_KV_WSA5_204_Day4_2b_0_grayCorrect.png:xam1	3375	138.008
image_overlay_WT419_DMS3_results	5	4	050221_KV_WSA5_204_Day4_2b_0_grayCorrect.png:xam2	3117	145.289
image_overlay_WT419_DMS3_results	5	4	050221_KV_WSA5_204_Day4_2b_0_grayCorrect.png:xam3	2760	133.316
image_overlay_WT419_DMS3_results	5	4	050221_KV_WSA5_204_Day4_2b_0_grayCorrect.png:tal1	3011	145.561
image_overlay_WT419_DMS3_results	5	4	050221_KV_WSA5_204_Day4_2b_0_grayCorrect.png:tal2	2470	147.472
image_overlay_WT419_DMS3_results	5	4	50221_KV_WSA5_204_Day4_2b_0_grayCorrect.png:tal3	3272	148.779
image_overlay_WT419_DMS3_results	5	4	050221_KV_WSA5_204_Day4_2b_0_grayCorrect.png:mock1	0	159.3
image_overlay_WT419_DMS3_results	5	4	050221_KV_WSA5_204_Day4_2b_0_grayCorrect.png:mock2	0	158.504
image_overlay_WT419_DMS3_results	5	4	050221_KV_WSA5_204_Day4_2b_0_grayCorrect.png:mock3	0	158.043
image_overlay_WT419_DMS3_results	5	4	050221_KV_WSA5_WT419_Day4_1b_0_grayCorrect.png:xam1	5203	116.299
image_overlay_WT419_DMS3_results	5	4	050221_KV_WSA5_WT419_Day4_1b_0_grayCorrect.png:xam2	5151	110.82
image_overlay_WT419_DMS3_results	5	4	050221_KV_WSA5_WT419_Day4_1b_0_grayCorrect.png:xam3	5158	111.056
image_overlay_WT419_DMS3_results	5	4	050221_KV_WSA5_WT419_Day4_1b_0_grayCorrect.png:tal1	2654	147.72
image_overlay_WT419_DMS3_results	5	4	050221_KV_WSA5_WT419_Day4_1b_0_grayCorrect.png:tal2	3439	146.014
image_overlay_WT419_DMS3_results	5	4	050221_KV_WSA5_WT419_Day4_1b_0_grayCorrect.png:tal3	3125	144.462
image_overlay_WT419_DMS3_results	5	4	050221_KV_WSA5_WT419_Day4_1b_0_grayCorrect.png:mock1	0	159.044
image_overlay_WT419_DMS3_results	5	4	050221_KV_WSA5_WT419_Day4_1b_0_grayCorrect.png:mock2	0	153.905
image_overlay_WT419_DMS3_results	5	4	050221_KV_WSA5_WT419_Day4_1b_0_grayCorrect.png:mock3	0	153.828
image_overlay_WT419_DMS3_results	5	4	050221_KV_WSA5_WT419_Day4_2b_0_grayCorrect.png:xam1	4230	119.526
image_overlay_WT419_DMS3_results	5	4	050221_KV_WSA5_WT419_Day4_2b_0_grayCorrect.png:xam2	4108	120.811
image_overlay_WT419_DMS3_results	5	4	050221_KV_WSA5_WT419_Day4_2b_0_grayCorrect.png:xam3	5214	117.068
image_overlay_WT419_DMS3_results	5	4	050221_KV_WSA5_WT419_Day4_2b_0_grayCorrect.png:tal1	2178	143.645
image_overlay_WT419_DMS3_results	5	4	050221_KV_WSA5_WT419_Day4_2b_0_grayCorrect.png:tal2	2926	144.675
image_overlay_WT419_DMS3_results	5	4	050221_KV_WSA5_WT419_Day4_2b_0_grayCorrect.png:tal3	2703	133.085
image_overlay_WT419_DMS3_results	5	4	050221_KV_WSA5_WT419_Day4_2b_0_grayCorrect.png:mock1	0	156.533
image_overlay_WT419_DMS3_results	5	4	050221_KV_WSA5_WT419_Day4_2b_0_grayCorrect.png:mock2	0	153.818
image_overlay_WT419_DMS3_results	5	4	050221_KV_WSA5_WT419_Day4_2b_0_grayCorrect.png:mock3	0	158.787
image_overlay_60444_zf2_results	1	4	121720_KV_WSA1_60444_Day4_1b_0_0_grayCorrect.png:xam1	2085	101.917
image_overlay_60444_zf2_results	1	4	121720_KV_WSA1_60444_Day4_1b_0_0_grayCorrect.png:xam2	2207	102.908
image_overlay_60444_zf2_results	1	4	121720_KV_WSA1_60444_Day4_1b_0_0_grayCorrect.png:xam3	1307	106.017
image_overlay_60444_zf2_results	1	4	121720_KV_WSA1_60444_Day4_1b_0_0_grayCorrect.png:tal1	0	106.583
image_overlay_60444_zf2_results	1	4	121720_KV_WSA1_60444_Day4_1b_0_0_grayCorrect.png:tal2	0	108.656
image_overlay_60444_zf2_results	1	4	121720_KV_WSA1_60444_Day4_1b_0_0_grayCorrect.png:tal3	0	101.078
image_overlay_60444_zf2_results	1	4	121720_KV_WSA1_60444_Day4_1b_0_0_grayCorrect.png:mock1	0	104.342
image_overlay_60444_zf2_results	1	4	121720_KV_WSA1_60444_Day4_1b_0_0_grayCorrect.png:mock2	0	106.884
image_overlay_60444_zf2_results	1	4	121720_KV_WSA1_60444_Day4_1b_0_0_grayCorrect.png:mock3	0	103.95
image_overlay_60444_zf2_results	1	4	121720_KV_WSA1_60444_Day4_2b_0_0_grayCorrect_label.tif:xam1	1715	102.366
image_overlay_60444_zf2_results	1	4	121720_KV_WSA1_60444_Day4_2b_0_0_grayCorrect_label.tif:xam2	1845	102.416
image_overlay_60444_zf2_results	1	4	121720_KV_WSA1_60444_Day4_2b_0_0_grayCorrect_label.tif:xam3	1345	102.88
image_overlay_60444_zf2_results	1	4	121720_KV_WSA1_60444_Day4_2b_0_0_grayCorrect_label.tif:tal1	0	96.946
image_overlay_60444_zf2_results	1	4	121720_KV_WSA1_60444_Day4_2b_0_0_grayCorrect_label.tif:tal2	0	98.296
image_overlay_60444_zf2_results	1	4	121720_KV_WSA1_60444_Day4_2b_0_0_grayCorrect_label.tif:tal3	0	98.6
image_overlay_60444_zf2_results	1	4	121720_KV_WSA1_60444_Day4_2b_0_0_grayCorrect_label.tif:mock1	0	99.625
image_overlay_60444_zf2_results	1	4	121720_KV_WSA1_60444_Day4_2b_0_0_grayCorrect_label.tif:mock2	0	104.232
image_overlay_60444_zf2_results	1	4	121720_KV_WSA1_60444_Day4_2b_0_0_grayCorrect_label.tif:mock3	0	102.463
image_overlay_60444_zf2_results	1	4	121720_KV_WSA1_ZF2_Day4_1b_0_0_grayCorrect.png:xam1	1921	89.202
image_overlay_60444_zf2_results	1	4	121720_KV_WSA1_ZF2_Day4_1b_0_0_grayCorrect.png:xam2	1578	90.308
image_overlay_60444_zf2_results	1	4	121720_KV_WSA1_ZF2_Day4_1b_0_0_grayCorrect.png:xam3	2057	87.435
image_overlay_60444_zf2_results	1	4	121720_KV_WSA1_ZF2_Day4_1b_0_0_grayCorrect.png:tal1	932	100.481
image_overlay_60444_zf2_results	1	4	121720_KV_WSA1_ZF2_Day4_1b_0_0_grayCorrect.png:tal2	0	99.635
image_overlay_60444_zf2_results	1	4	121720_KV_WSA1_ZF2_Day4_1b_0_0_grayCorrect.png:tal3	0	102.179
image_overlay_60444_zf2_results	1	4	121720_KV_WSA1_ZF2_Day4_1b_0_0_grayCorrect.png:mock1	0	97.125
image_overlay_60444_zf2_results	1	4	121720_KV_WSA1_ZF2_Day4_1b_0_0_grayCorrect.png:mock2	0	99.681
image_overlay_60444_zf2_results	1	4	121720_KV_WSA1_ZF2_Day4_1b_0_0_grayCorrect.png:mock3	0	98.891
image_overlay_60444_zf2_results	1	4	121720_KV_WSA1_ZF2_Day4_2b_0_0_grayCorrect.png:xam1	2329	77.829
image_overlay_60444_zf2_results	1	4	121720_KV_WSA1_ZF2_Day4_2b_0_0_grayCorrect.png:xam2	2449	71.121
image_overlay_60444_zf2_results	1	4	121720_KV_WSA1_ZF2_Day4_2b_0_0_grayCorrect.png:xam3	1929	83.806
image_overlay_60444_zf2_results	1	4	121720_KV_WSA1_ZF2_Day4_2b_0_0_grayCorrect.png:tal1	1696	85.404
image_overlay_60444_zf2_results	1	4	121720_KV_WSA1_ZF2_Day4_2b_0_0_grayCorrect.png:tal2	1922	91.941
image_overlay_60444_zf2_results	1	4	121720_KV_WSA1_ZF2_Day4_2b_0_0_grayCorrect.png:tal3	2099	88.438
image_overlay_60444_zf2_results	1	4	121720_KV_WSA1_ZF2_Day4_2b_0_0_grayCorrect.png:mock1	0	98.844
image_overlay_60444_zf2_results	1	4	121720_KV_WSA1_ZF2_Day4_2b_0_0_grayCorrect.png:mock2	0	100.413
image_overlay_60444_zf2_results	1	4	121720_KV_WSA1_ZF2_Day4_2b_0_0_grayCorrect.png:mock3	0	100.174
image_overlay_60444_zf2_results	2	4	013121_KV_WSA2_60444_Day4_1b_0_grayCorrect.png:xam1	1331	113.206
image_overlay_60444_zf2_results	2	4	013121_KV_WSA2_60444_Day4_1b_0_grayCorrect.png:xam2	1087	109.951
image_overlay_60444_zf2_results	2	4	013121_KV_WSA2_60444_Day4_1b_0_grayCorrect.png:xam3	938	109.932
image_overlay_60444_zf2_results	2	4	013121_KV_WSA2_60444_Day4_1b_0_grayCorrect.png:tal1	0	105.6
image_overlay_60444_zf2_results	2	4	013121_KV_WSA2_60444_Day4_1b_0_grayCorrect.png:tal2	0	110.105
image_overlay_60444_zf2_results	2	4	013121_KV_WSA2_60444_Day4_1b_0_grayCorrect.png:tal3	0	107.661
image_overlay_60444_zf2_results	2	4	013121_KV_WSA2_60444_Day4_1b_0_grayCorrect.png:mock1	0	121.047
image_overlay_60444_zf2_results	2	4	013121_KV_WSA2_60444_Day4_1b_0_grayCorrect.png:mock2	0	124.135
image_overlay_60444_zf2_results	2	4	013121_KV_WSA2_60444_Day4_1b_0_grayCorrect.png:mock3	0	126.449
image_overlay_60444_zf2_results	2	4	013121_KV_WSA2_60444_Day4_2b_0_grayCorrect.png:xam1	1648	118.453
image_overlay_60444_zf2_results	2	4	013121_KV_WSA2_60444_Day4_2b_0_grayCorrect.png:tal1	1590	124.252
image_overlay_60444_zf2_results	2	4	013121_KV_WSA2_60444_Day4_2b_0_grayCorrect.png:xam2	0	127.081
image_overlay_60444_zf2_results	2	4	013121_KV_WSA2_60444_Day4_2b_0_grayCorrect.png:xam3	0	129.166
image_overlay_60444_zf2_results	2	4	013121_KV_WSA2_60444_Day4_2b_0_grayCorrect.png:tal2	0	120.903
image_overlay_60444_zf2_results	2	4	013121_KV_WSA2_60444_Day4_2b_0_grayCorrect.png:tal3	0	120.914
image_overlay_60444_zf2_results	2	4	013121_KV_WSA2_60444_Day4_2b_0_grayCorrect.png:mock1	0	112.768
image_overlay_60444_zf2_results	2	4	013121_KV_WSA2_60444_Day4_2b_0_grayCorrect.png:mock2	0	114.331
image_overlay_60444_zf2_results	2	4	013121_KV_WSA2_60444_Day4_2b_0_grayCorrect.png:mock1	0	118.026
image_overlay_60444_zf2_results	2	4	013121_KV_WSA2_ZF2_Day4_1b_0_grayCorrect.png:xam1	2682	88.117
image_overlay_60444_zf2_results	2	4	013121_KV_WSA2_ZF2_Day4_1b_0_grayCorrect.png:xam2	3073	100.711
image_overlay_60444_zf2_results	2	4	013121_KV_WSA2_ZF2_Day4_1b_0_grayCorrect.png:xam3	2707	99.504
image_overlay_60444_zf2_results	2	4	013121_KV_WSA2_ZF2_Day4_1b_0_grayCorrect.png:tal1	1292	104.188
image_overlay_60444_zf2_results	2	4	013121_KV_WSA2_ZF2_Day4_1b_0_grayCorrect.png:tal2	3064	107.62
image_overlay_60444_zf2_results	2	4	013121_KV_WSA2_ZF2_Day4_1b_0_grayCorrect.png:tal3	3007	115.782
image_overlay_60444_zf2_results	2	4	013121_KV_WSA2_ZF2_Day4_1b_0_grayCorrect.png:mock1	0	98.855
image_overlay_60444_zf2_results	2	4	013121_KV_WSA2_ZF2_Day4_1b_0_grayCorrect.png:mock2	0	105.329
image_overlay_60444_zf2_results	2	4	013121_KV_WSA2_ZF2_Day4_1b_0_grayCorrect.png:mock3	0	103.905
image_overlay_60444_zf2_results	2	4	013121_KV_WSA2_ZF2_Day4_2b_0_grayCorrect.png:xam1	828	92.188
image_overlay_60444_zf2_results	2	4	013121_KV_WSA2_ZF2_Day4_2b_0_grayCorrect.png:xam2	1326	93.941
image_overlay_60444_zf2_results	2	4	013121_KV_WSA2_ZF2_Day4_2b_0_grayCorrect.png:xam3	1228	84.241
image_overlay_60444_zf2_results	2	4	013121_KV_WSA2_ZF2_Day4_2b_0_grayCorrect.png:tal1	610	101.634
image_overlay_60444_zf2_results	2	4	013121_KV_WSA2_ZF2_Day4_2b_0_grayCorrect.png:tal2	1063	102.405
image_overlay_60444_zf2_results	2	4	013121_KV_WSA2_ZF2_Day4_2b_0_grayCorrect.png:tal3	0	112.868
image_overlay_60444_zf2_results	2	4	013121_KV_WSA2_ZF2_Day4_2b_0_grayCorrect.png:mock1	0	103.945
image_overlay_60444_zf2_results	2	4	013121_KV_WSA2_ZF2_Day4_2b_0_grayCorrect.png:mock2	0	102.738
image_overlay_60444_zf2_results	2	4	013121_KV_WSA2_ZF2_Day4_2b_0_grayCorrect.png:mock3	0	106.529
image_overlay_60444_zf2_results	3	4	022821_KV_WSA3_60444_Day4_1b_0_grayCorrect.png:xam1	4605	92.974
image_overlay_60444_zf2_results	3	4	022821_KV_WSA3_60444_Day4_1b_0_grayCorrect.png:xam2	5235	95.516
image_overlay_60444_zf2_results	3	4	022821_KV_WSA3_60444_Day4_1b_0_grayCorrect.png:xam3	5495	95.196
image_overlay_60444_zf2_results	3	4	022821_KV_WSA3_60444_Day4_1b_0_grayCorrect.png:tal1	3556	115.959
image_overlay_60444_zf2_results	3	4	022821_KV_WSA3_60444_Day4_1b_0_grayCorrect.png:tal2	3144	118.87
image_overlay_60444_zf2_results	3	4	022821_KV_WSA3_60444_Day4_1b_0_grayCorrect.png:tal3	3262	122.075
image_overlay_60444_zf2_results	3	4	022821_KV_WSA3_60444_Day4_1b_0_grayCorrect.png:mock1	0	120.396
image_overlay_60444_zf2_results	3	4	022821_KV_WSA3_60444_Day4_1b_0_grayCorrect.png:mock2	0	116.854
image_overlay_60444_zf2_results	3	4	022821_KV_WSA3_60444_Day4_1b_0_grayCorrect.png:mock3	0	121.727
image_overlay_60444_zf2_results	3	4	022821_KV_WSA3_60444_Day4_2b_0_grayCorrect.png:xam1	4590	90.298
image_overlay_60444_zf2_results	3	4	022821_KV_WSA3_60444_Day4_2b_0_grayCorrect.png:xam2	5558	94.03
image_overlay_60444_zf2_results	3	4	022821_KV_WSA3_60444_Day4_2b_0_grayCorrect.png:xam3	3188	87.246
image_overlay_60444_zf2_results	3	4	022821_KV_WSA3_60444_Day4_2b_0_grayCorrect.png:tal1	2978	108.769
image_overlay_60444_zf2_results	3	4	022821_KV_WSA3_60444_Day4_2b_0_grayCorrect.png:tal2	1757	111.585
image_overlay_60444_zf2_results	3	4	022821_KV_WSA3_60444_Day4_2b_0_grayCorrect.png:tal3	581	114.678
image_overlay_60444_zf2_results	3	4	022821_KV_WSA3_60444_Day4_2b_0_grayCorrect.png:mock1	0	108.374
image_overlay_60444_zf2_results	3	4	022821_KV_WSA3_60444_Day4_2b_0_grayCorrect.png:mock2	0	111.401
image_overlay_60444_zf2_results	3	4	022821_KV_WSA3_60444_Day4_2b_0_grayCorrect.png:mock3	0	115.661
image_overlay_60444_zf2_results	3	4	022821_KV_WSA3_ZF2_Day4_1b_0_grayCorrect.png:xam1	4825	88.383
image_overlay_60444_zf2_results	3	4	022821_KV_WSA3_ZF2_Day4_1b_0_grayCorrect.png:xam2	4092	91.233
image_overlay_60444_zf2_results	3	4	022821_KV_WSA3_ZF2_Day4_1b_0_grayCorrect.png:xam3	4590	85.915
image_overlay_60444_zf2_results	3	4	022821_KV_WSA3_ZF2_Day4_1b_0_grayCorrect.png:tal1	2778	99.004
image_overlay_60444_zf2_results	3	4	022821_KV_WSA3_ZF2_Day4_1b_0_grayCorrect.png:tal2	2791	94.548
image_overlay_60444_zf2_results	3	4	022821_KV_WSA3_ZF2_Day4_1b_0_grayCorrect.png:tal3	3465	92.51
image_overlay_60444_zf2_results	3	4	022821_KV_WSA3_ZF2_Day4_1b_0_grayCorrect.png:mock1	0	104.824
image_overlay_60444_zf2_results	3	4	022821_KV_WSA3_ZF2_Day4_1b_0_grayCorrect.png:mock2	0	113.347
image_overlay_60444_zf2_results	3	4	022821_KV_WSA3_ZF2_Day4_1b_0_grayCorrect.png:mock3	0	105.56
image_overlay_60444_zf2_results	3	4	022821_KV_WSA3_ZF2_Day4_2b_0_grayCorrect.png:xam1	2928	108.78
image_overlay_60444_zf2_results	3	4	022821_KV_WSA3_ZF2_Day4_2b_0_grayCorrect.png:xam2	2966	108.266
image_overlay_60444_zf2_results	3	4	022821_KV_WSA3_ZF2_Day4_2b_0_grayCorrect.png:xam3	2766	114.495
image_overlay_60444_zf2_results	3	4	022821_KV_WSA3_ZF2_Day4_2b_0_grayCorrect.png:tal1	1809	103.502
image_overlay_60444_zf2_results	3	4	022821_KV_WSA3_ZF2_Day4_2b_0_grayCorrect.png:tal2	2786	104.188
image_overlay_60444_zf2_results	3	4	022821_KV_WSA3_ZF2_Day4_2b_0_grayCorrect.png:tal3	1239	106.876
image_overlay_60444_zf2_results	3	4	022821_KV_WSA3_ZF2_Day4_2b_0_grayCorrect.png:mock1	0	113.286
image_overlay_60444_zf2_results	3	4	022821_KV_WSA3_ZF2_Day4_2b_0_grayCorrect.png:mock2	0	115.458
image_overlay_60444_zf2_results	3	4	022821_KV_WSA3_ZF2_Day4_2b_0_grayCorrect.png:mock3	0	109.046
image_overlay_60444_zf2_results	4	4	040421_KV_WSA4_60444_Day4_1b_0_grayCorrect.png:xam1	4144	155.083
image_overlay_60444_zf2_results	4	4	040421_KV_WSA4_60444_Day4_1b_0_grayCorrect.png:xam2	4134	146.827
image_overlay_60444_zf2_results	4	4	040421_KV_WSA4_60444_Day4_1b_0_grayCorrect.png:xam3	4632	127.896
image_overlay_60444_zf2_results	4	4	040421_KV_WSA4_60444_Day4_1b_0_grayCorrect.png:tal1	4069	145.062
image_overlay_60444_zf2_results	4	4	040421_KV_WSA4_60444_Day4_1b_0_grayCorrect.png:tal2	3007	146.369
image_overlay_60444_zf2_results	4	4	040421_KV_WSA4_60444_Day4_1b_0_grayCorrect.png:tal3	3549	160.604
image_overlay_60444_zf2_results	4	4	040421_KV_WSA4_60444_Day4_1b_0_grayCorrect.png:mock1	0	154.542
image_overlay_60444_zf2_results	4	4	040421_KV_WSA4_60444_Day4_1b_0_grayCorrect.png:mock2	0	151.277
image_overlay_60444_zf2_results	4	4	040421_KV_WSA4_60444_Day4_1b_0_grayCorrect.png:mock3	0	156.392
image_overlay_60444_zf2_results	4	4	040421_KV_WSA4_60444_Day4_2b_0_grayCorrect.png:xam1	3560	160.078
image_overlay_60444_zf2_results	4	4	040421_KV_WSA4_60444_Day4_2b_0_grayCorrect.png:xam2	3616	158.577
image_overlay_60444_zf2_results	4	4	040421_KV_WSA4_60444_Day4_2b_0_grayCorrect.png:xam3	3327	157.95
image_overlay_60444_zf2_results	4	4	040421_KV_WSA4_60444_Day4_2b_0_grayCorrect.png:tal1	2367	160.59
image_overlay_60444_zf2_results	4	4	040421_KV_WSA4_60444_Day4_2b_0_grayCorrect.png:tal2	3130	151.988
image_overlay_60444_zf2_results	4	4	040421_KV_WSA4_60444_Day4_2b_0_grayCorrect.png:tal3	2148	151.25
image_overlay_60444_zf2_results	4	4	040421_KV_WSA4_60444_Day4_2b_0_grayCorrect.png:mock1	0	159.996
image_overlay_60444_zf2_results	4	4	040421_KV_WSA4_60444_Day4_2b_0_grayCorrect.png:mock2	0	157.506
image_overlay_60444_zf2_results	4	4	040421_KV_WSA4_60444_Day4_2b_0_grayCorrect.png:mock3	0	162.937
image_overlay_60444_zf2_results	4	4	040421_KV_WSA4_ZF2_Day4_1b_0_grayCorrect.png:xam1	3405	137.114
image_overlay_60444_zf2_results	4	4	040421_KV_WSA4_ZF2_Day4_1b_0_grayCorrect.png:xam2	2995	131.171
image_overlay_60444_zf2_results	4	4	040421_KV_WSA4_ZF2_Day4_1b_0_grayCorrect.png:xam3	1980	140.548
image_overlay_60444_zf2_results	4	4	040421_KV_WSA4_ZF2_Day4_1b_0_grayCorrect.png:tal1	1885	145.877
image_overlay_60444_zf2_results	4	4	040421_KV_WSA4_ZF2_Day4_1b_0_grayCorrect.png:tal2	2129	144.365
image_overlay_60444_zf2_results	4	4	040421_KV_WSA4_ZF2_Day4_1b_0_grayCorrect.png:tal3	1793	142.015
image_overlay_60444_zf2_results	4	4	040421_KV_WSA4_ZF2_Day4_1b_0_grayCorrect.png:mock1	0	158.039
image_overlay_60444_zf2_results	4	4	040421_KV_WSA4_ZF2_Day4_1b_0_grayCorrect.png:mock2	0	155.459
image_overlay_60444_zf2_results	4	4	040421_KV_WSA4_ZF2_Day4_1b_0_grayCorrect.png:mock3	0	152.023
image_overlay_60444_zf2_results	4	4	040421_KV_WSA4_ZF2_Day4_2b_0_grayCorrect.png:xam1	1900	115.416
image_overlay_60444_zf2_results	4	4	040421_KV_WSA4_ZF2_Day4_2b_0_grayCorrect.png:xam2	3619	125.783
image_overlay_60444_zf2_results	4	4	040421_KV_WSA4_ZF2_Day4_2b_0_grayCorrect.png:xam3	2100	112.469
image_overlay_60444_zf2_results	4	4	040421_KV_WSA4_ZF2_Day4_2b_0_grayCorrect.png:tal1	1939	132.72
image_overlay_60444_zf2_results	4	4	040421_KV_WSA4_ZF2_Day4_2b_0_grayCorrect.png:tal2	1951	133.906
image_overlay_60444_zf2_results	4	4	040421_KV_WSA4_ZF2_Day4_2b_0_grayCorrect.png:tal3	1990	128.724
image_overlay_60444_zf2_results	4	4	040421_KV_WSA4_ZF2_Day4_2b_0_grayCorrect.png:mock1	0	144.087
image_overlay_60444_zf2_results	4	4	040421_KV_WSA4_ZF2_Day4_2b_0_grayCorrect.png:mock2	0	144.177
image_overlay_60444_zf2_results	4	4	040421_KV_WSA4_ZF2_Day4_2b_0_grayCorrect.png:mock3	0	139.937
image_overlay_60444_zf2_results	5	4	050221_KV_WSA5_60444_Day4_1b_0_grayCorrect.png:xam1	5081	141.487
image_overlay_60444_zf2_results	5	4	050221_KV_WSA5_60444_Day4_1b_0_grayCorrect.png:xam2	3325	137.095
image_overlay_60444_zf2_results	5	4	050221_KV_WSA5_60444_Day4_1b_0_grayCorrect.png:xam3	3253	132.751
image_overlay_60444_zf2_results	5	4	050221_KV_WSA5_60444_Day4_1b_0_grayCorrect.png:tal1	2714	154.379
image_overlay_60444_zf2_results	5	4	050221_KV_WSA5_60444_Day4_1b_0_grayCorrect.png:tal2	2540	148.362
image_overlay_60444_zf2_results	5	4	050221_KV_WSA5_60444_Day4_1b_0_grayCorrect.png:tal3	2700	151.799
image_overlay_60444_zf2_results	5	4	050221_KV_WSA5_60444_Day4_1b_0_grayCorrect.png:mock1	0	164.192
image_overlay_60444_zf2_results	5	4	050221_KV_WSA5_60444_Day4_1b_0_grayCorrect.png:mock2	0	158.765
image_overlay_60444_zf2_results	5	4	050221_KV_WSA5_60444_Day4_1b_0_grayCorrect.png:mock3	0	161.644
image_overlay_60444_zf2_results	5	4	050221_KV_WSA5_60444_Day4_2b_0_grayCorrect.png:xam1	3860	130.085
image_overlay_60444_zf2_results	5	4	050221_KV_WSA5_60444_Day4_2b_0_grayCorrect.png:xam2	5611	122.115
image_overlay_60444_zf2_results	5	4	050221_KV_WSA5_60444_Day4_2b_0_grayCorrect.png:xam3	4200	122.388
image_overlay_60444_zf2_results	5	4	050221_KV_WSA5_60444_Day4_2b_0_grayCorrect.png:tal1	2389	160.477
image_overlay_60444_zf2_results	5	4	050221_KV_WSA5_60444_Day4_2b_0_grayCorrect.png:tal2	2344	155.665
image_overlay_60444_zf2_results	5	4	050221_KV_WSA5_60444_Day4_2b_0_grayCorrect.png:tal3	1695	156.382
image_overlay_60444_zf2_results	5	4	050221_KV_WSA5_60444_Day4_2b_0_grayCorrect.png:mock1	0	158.569
image_overlay_60444_zf2_results	5	4	050221_KV_WSA5_60444_Day4_2b_0_grayCorrect.png:mock2	0	156.068
image_overlay_60444_zf2_results	5	4	050221_KV_WSA5_60444_Day4_2b_0_grayCorrect.png:mock3	0	154.178
image_overlay_60444_zf2_results	5	4	050221_KV_WSA5_ZF2_Day4_1b_0_grayCorrect.png:xam1	4186	122.908
image_overlay_60444_zf2_results	5	4	050221_KV_WSA5_ZF2_Day4_1b_0_grayCorrect.png:xam2	3945	112.039
image_overlay_60444_zf2_results	5	4	050221_KV_WSA5_ZF2_Day4_1b_0_grayCorrect.png:xam3	4535	111.738
image_overlay_60444_zf2_results	5	4	050221_KV_WSA5_ZF2_Day4_1b_0_grayCorrect.png:tal1	4887	132.181
image_overlay_60444_zf2_results	5	4	050221_KV_WSA5_ZF2_Day4_1b_0_grayCorrect.png:tal2	4079	133.774
image_overlay_60444_zf2_results	5	4	050221_KV_WSA5_ZF2_Day4_1b_0_grayCorrect.png:tal3	3799	132.946
image_overlay_60444_zf2_results	5	4	050221_KV_WSA5_ZF2_Day4_1b_0_grayCorrect.png:mock1	0	143.051
image_overlay_60444_zf2_results	5	4	050221_KV_WSA5_ZF2_Day4_1b_0_grayCorrect.png:mock2	0	135.472
image_overlay_60444_zf2_results	5	4	050221_KV_WSA5_ZF2_Day4_1b_0_grayCorrect.png:mock3	0	137.346
image_overlay_60444_zf2_results	5	4	050221_KV_WSA5_ZF2_Day4_2b_0_grayCorrect.png:xam1	4516	111.992
image_overlay_60444_zf2_results	5	4	050221_KV_WSA5_ZF2_Day4_2b_0_grayCorrect.png:xam2	3749	105.844
image_overlay_60444_zf2_results	5	4	050221_KV_WSA5_ZF2_Day4_2b_0_grayCorrect.png:xam3	2443	103.393
image_overlay_60444_zf2_results	5	4	050221_KV_WSA5_ZF2_Day4_2b_0_grayCorrect.png:tal1	3536	127.013
image_overlay_60444_zf2_results	5	4	050221_KV_WSA5_ZF2_Day4_2b_0_grayCorrect.png:tal2	3097	124.072
image_overlay_60444_zf2_results	5	4	050221_KV_WSA5_ZF2_Day4_2b_0_grayCorrect.png:tal3	3136	123.115
image_overlay_60444_zf2_results	5	4	050221_KV_WSA5_ZF2_Day4_2b_0_grayCorrect.png:mock1	0	135.586
image_overlay_60444_zf2_results	5	4	050221_KV_WSA5_ZF2_Day4_2b_0_grayCorrect.png:mock2	0	134.455
image_overlay_60444_zf2_results	5	4	050221_KV_WSA5_ZF2_Day4_2b_0_grayCorrect.png:mock3	0	135.225
DMS3_WSA6	6	4	091421_WSA6_Day4_WT419_214052_1b_grayCorrect.png:xam1	4382	58.464
DMS3_WSA6	6	4	091421_WSA6_Day4_WT419_214052_1b_grayCorrect.png:xam2	3326	59.165
DMS3_WSA6	6	4	091421_WSA6_Day4_WT419_214052_1b_grayCorrect.png:xam3	3933	63.848
DMS3_WSA6	6	4	091421_WSA6_Day4_WT419_214052_1b_grayCorrect.png:tal1	1756	86.519
DMS3_WSA6	6	4	091421_WSA6_Day4_WT419_214052_1b_grayCorrect.png:tal2	1452	77.233
DMS3_WSA6	6	4	091421_WSA6_Day4_WT419_214052_1b_grayCorrect.png:tal3	1838	68.767
DMS3_WSA6	6	4	091421_WSA6_Day4_WT419_214052_1b_grayCorrect.png:mock1	0	91.19
DMS3_WSA6	6	4	091421_WSA6_Day4_WT419_214052_1b_grayCorrect.png:mock2	0	89.715
DMS3_WSA6	6	4	091421_WSA6_Day4_WT419_214052_1b_grayCorrect.png:mock3	0	88.787
DMS3_WSA6	6	4	091421_WSA6_Day4_WT419_214052_2b_grayCorrect.png:xam1	1730	67.856
DMS3_WSA6	6	4	091421_WSA6_Day4_WT419_214052_2b_grayCorrect.png:xam2	3147	65.405
DMS3_WSA6	6	4	091421_WSA6_Day4_WT419_214052_2b_grayCorrect.png:xam3	2774	49.762
DMS3_WSA6	6	4	091421_WSA6_Day4_WT419_214052_2b_grayCorrect.png:tal1	1869	79.738
DMS3_WSA6	6	4	091421_WSA6_Day4_WT419_214052_2b_grayCorrect.png:tal2	2691	72.723
DMS3_WSA6	6	4	091421_WSA6_Day4_WT419_214052_2b_grayCorrect.png:tal3	2936	79.012
DMS3_WSA6	6	4	091421_WSA6_Day4_WT419_214052_2b_grayCorrect.png:mock1	0	94.05
DMS3_WSA6	6	4	091421_WSA6_Day4_WT419_214052_2b_grayCorrect.png:mock2	0	86.948
DMS3_WSA6	6	4	091421_WSA6_Day4_WT419_214052_2b_grayCorrect.png:mock3	0	90.805
DMS3_WSA6	6	4	091421_WSA6_Day4_WT419_214053_1b_grayCorrect.png:xam1	4828	53.841
DMS3_WSA6	6	4	091421_WSA6_Day4_WT419_214053_1b_grayCorrect.png:xam2	3236	59.824
DMS3_WSA6	6	4	091421_WSA6_Day4_WT419_214053_1b_grayCorrect.png:xam3	5025	54.414
DMS3_WSA6	6	4	091421_WSA6_Day4_WT419_214053_1b_grayCorrect.png:tal1	3344	58.4
DMS3_WSA6	6	4	091421_WSA6_Day4_WT419_214053_1b_grayCorrect.png:tal2	2482	60.8
DMS3_WSA6	6	4	091421_WSA6_Day4_WT419_214053_1b_grayCorrect.png:tal3	2199	66.618
DMS3_WSA6	6	4	091421_WSA6_Day4_WT419_214053_1b_grayCorrect.png:mock1	0	96.77
DMS3_WSA6	6	4	091421_WSA6_Day4_WT419_214053_1b_grayCorrect.png:mock2	0	97.394
DMS3_WSA6	6	4	091421_WSA6_Day4_WT419_214053_1b_grayCorrect.png:mock3	0	93.76
DMS3_WSA6	6	4	091421_WSA6_Day4_WT419_214053_2b_grayCorrect.png:xam1	2934	52.733
DMS3_WSA6	6	4	091421_WSA6_Day4_WT419_214053_2b_grayCorrect.png:xam2	3251	54.572
DMS3_WSA6	6	4	091421_WSA6_Day4_WT419_214053_2b_grayCorrect.png:xam3	3072	54.8
DMS3_WSA6	6	4	091421_WSA6_Day4_WT419_214053_2b_grayCorrect.png:tal1	2015	62.236
DMS3_WSA6	6	4	091421_WSA6_Day4_WT419_214053_2b_grayCorrect.png:tal2	1408	60.788
DMS3_WSA6	6	4	091421_WSA6_Day4_WT419_214053_2b_grayCorrect.png:tal3	1693	69.976
DMS3_WSA6	6	4	091421_WSA6_Day4_WT419_214053_2b_grayCorrect.png:mock1	0	87.464
DMS3_WSA6	6	4	091421_WSA6_Day4_WT419_214053_2b_grayCorrect.png:mock2	0	84.045
DMS3_WSA6	6	4	091421_WSA6_Day4_WT419_214053_2b_grayCorrect.png:mock3	0	89.113
DMS3_WSA6	6	4	091421_WSA6_Day4_DMS3-133_214019_1b_grayCorrect.png:xam1	1782	68.994
DMS3_WSA6	6	4	091421_WSA6_Day4_DMS3-133_214019_1b_grayCorrect.png:xam2	2338	65.867
DMS3_WSA6	6	4	091421_WSA6_Day4_DMS3-133_214019_1b_grayCorrect.png:xam3	3278	58.588
DMS3_WSA6	6	4	091421_WSA6_Day4_DMS3-133_214019_1b_grayCorrect.png:tal1	2720	65.372
DMS3_WSA6	6	4	091421_WSA6_Day4_DMS3-133_214019_1b_grayCorrect.png:tal2	3483	67.912
DMS3_WSA6	6	4	091421_WSA6_Day4_DMS3-133_214019_1b_grayCorrect.png:tal3	2568	60.122
DMS3_WSA6	6	4	091421_WSA6_Day4_DMS3-133_214019_1b_grayCorrect.png:mock1	0	88.337
DMS3_WSA6	6	4	091421_WSA6_Day4_DMS3-133_214019_1b_grayCorrect.png:mock2	0	91.286
DMS3_WSA6	6	4	091421_WSA6_Day4_DMS3-133_214019_1b_grayCorrect.png:mock3	0	91.437
DMS3_WSA6	6	4	091421_WSA6_Day4_DMS3-133_214019_2b_grayCorrect.png:xam1	2065	72.712
DMS3_WSA6	6	4	091421_WSA6_Day4_DMS3-133_214019_2b_grayCorrect.png:xam2	2838	70.285
DMS3_WSA6	6	4	091421_WSA6_Day4_DMS3-133_214019_2b_grayCorrect.png:xam3	2558	67.077
DMS3_WSA6	6	4	091421_WSA6_Day4_DMS3-133_214019_2b_grayCorrect.png:tal1	2807	62.563
DMS3_WSA6	6	4	091421_WSA6_Day4_DMS3-133_214019_2b_grayCorrect.png:tal2	2320	68.102
DMS3_WSA6	6	4	091421_WSA6_Day4_DMS3-133_214019_2b_grayCorrect.png:tal3	3268	63.531
DMS3_WSA6	6	4	091421_WSA6_Day4_DMS3-133_214019_2b_grayCorrect.png:mock1	0	90.02
DMS3_WSA6	6	4	091421_WSA6_Day4_DMS3-133_214019_2b_grayCorrect.png:mock2	0	85.041
DMS3_WSA6	6	4	091421_WSA6_Day4_DMS3-133_214019_2b_grayCorrect.png:mock3	0	86.017
DMS3_WSA6	6	4	091421_WSA6_Day4_DMS3-133_214021_1b_grayCorrect.png:xam1	2565	63.235
DMS3_WSA6	6	4	091421_WSA6_Day4_DMS3-133_214021_1b_grayCorrect.png:xam2	2730	68.319
DMS3_WSA6	6	4	091421_WSA6_Day4_DMS3-133_214021_1b_grayCorrect.png:xam3	3217	59.034
DMS3_WSA6	6	4	091421_WSA6_Day4_DMS3-133_214021_1b_grayCorrect.png:tal1	2299	61.214
DMS3_WSA6	6	4	091421_WSA6_Day4_DMS3-133_214021_1b_grayCorrect.png:tal2	3141	68.235
DMS3_WSA6	6	4	091421_WSA6_Day4_DMS3-133_214021_1b_grayCorrect.png:tal3	3204	56.974
DMS3_WSA6	6	4	091421_WSA6_Day4_DMS3-133_214021_1b_grayCorrect.png:mock1	0	93.067
DMS3_WSA6	6	4	091421_WSA6_Day4_DMS3-133_214021_1b_grayCorrect.png:mock2	0	88.287
DMS3_WSA6	6	4	091421_WSA6_Day4_DMS3-133_214021_1b_grayCorrect.png:mock3	0	89.189
DMS3_WSA6	6	4	091421_WSA6_Day4_DMS3-133_214021_2b_grayCorrect.png:xam1	1815	76.152
DMS3_WSA6	6	4	091421_WSA6_Day4_DMS3-133_214021_2b_grayCorrect.png:xam2	2243	91.375
DMS3_WSA6	6	4	091421_WSA6_Day4_DMS3-133_214021_2b_grayCorrect.png:xam3	2357	92.779
DMS3_WSA6	6	4	091421_WSA6_Day4_DMS3-133_214021_2b_grayCorrect.png:tal1	3279	95.575
DMS3_WSA6	6	4	091421_WSA6_Day4_DMS3-133_214021_2b_grayCorrect.png:tal2	2625	75.223
DMS3_WSA6	6	4	091421_WSA6_Day4_DMS3-133_214021_2b_grayCorrect.png:tal3	2230	95.118
DMS3_WSA6	6	4	091421_WSA6_Day4_DMS3-133_214021_2b_grayCorrect.png:mock1	0	103.434
DMS3_WSA6	6	4	091421_WSA6_Day4_DMS3-133_214021_2b_grayCorrect.png:mock2	0	106.545
DMS3_WSA6	6	4	091421_WSA6_Day4_DMS3-133_214021_2b_grayCorrect.png:mock3	0	103.806
DMS3_WSA6	6	4	091421_WSA6_Day4_DMS3-204_214013_1b_grayCorrect.png:xam1	2645	58.072
DMS3_WSA6	6	4	091421_WSA6_Day4_DMS3-204_214013_1b_grayCorrect.png:xam2	2690	53.405
DMS3_WSA6	6	4	091421_WSA6_Day4_DMS3-204_214013_1b_grayCorrect.png:xam3	3273	69.08
DMS3_WSA6	6	4	091421_WSA6_Day4_DMS3-204_214013_1b_grayCorrect.png:tal1	2630	71.297
DMS3_WSA6	6	4	091421_WSA6_Day4_DMS3-204_214013_1b_grayCorrect.png:tal2	3022	64.794
DMS3_WSA6	6	4	091421_WSA6_Day4_DMS3-204_214013_1b_grayCorrect.png:tal2	2748	57.761
DMS3_WSA6	6	4	091421_WSA6_Day4_DMS3-204_214013_1b_grayCorrect.png:mock1	0	96.749
DMS3_WSA6	6	4	091421_WSA6_Day4_DMS3-204_214013_1b_grayCorrect.png:mock2	0	90.955
DMS3_WSA6	6	4	091421_WSA6_Day4_DMS3-204_214013_1b_grayCorrect.png:mock3	0	92.29
DMS3_WSA6	6	4	091421_WSA6_Day4_DMS3-204_214013_2b_grayCorrect.png:xam1	2421	66.827
DMS3_WSA6	6	4	091421_WSA6_Day4_DMS3-204_214013_2b_grayCorrect.png:xam2	2961	65.722
DMS3_WSA6	6	4	091421_WSA6_Day4_DMS3-204_214013_2b_grayCorrect.png:xam3	3076	61.517
DMS3_WSA6	6	4	091421_WSA6_Day4_DMS3-204_214013_2b_grayCorrect.png:tal1	2969	63.655
DMS3_WSA6	6	4	091421_WSA6_Day4_DMS3-204_214013_2b_grayCorrect.png:tal2	4659	55.216
DMS3_WSA6	6	4	091421_WSA6_Day4_DMS3-204_214013_2b_grayCorrect.png:tal3	3927	69.469
DMS3_WSA6	6	4	091421_WSA6_Day4_DMS3-204_214013_2b_grayCorrect.png:mock1	0	95.231
DMS3_WSA6	6	4	091421_WSA6_Day4_DMS3-204_214013_2b_grayCorrect.png:mock2	0	90.34
DMS3_WSA6	6	4	091421_WSA6_Day4_DMS3-204_214013_2b_grayCorrect.png:mock3	0	90.319
DMS3_WSA6	6	4	091421_WSA6_Day4_DMS3-204_214015_1b_grayCorrect.png:xam1	2371	71.082
DMS3_WSA6	6	4	091421_WSA6_Day4_DMS3-204_214015_1b_grayCorrect.png:xam2	2356	65.37
DMS3_WSA6	6	4	091421_WSA6_Day4_DMS3-204_214015_1b_grayCorrect.png:xam3	2592	64.99
DMS3_WSA6	6	4	091421_WSA6_Day4_DMS3-204_214015_1b_grayCorrect.png:tal1	2010	69.243
DMS3_WSA6	6	4	091421_WSA6_Day4_DMS3-204_214015_1b_grayCorrect.png:tal2	2597	59.067
DMS3_WSA6	6	4	091421_WSA6_Day4_DMS3-204_214015_1b_grayCorrect.png:tal2	2704	62.071
DMS3_WSA6	6	4	091421_WSA6_Day4_DMS3-204_214015_1b_grayCorrect.png:mock1	0	95.356
DMS3_WSA6	6	4	091421_WSA6_Day4_DMS3-204_214015_1b_grayCorrect.png:mock2	0	91.955
DMS3_WSA6	6	4	091421_WSA6_Day4_DMS3-204_214015_1b_grayCorrect.png:mock3	0	83.338
DMS3_WSA6	6	4	091421_WSA6_Day4_DMS3-204_214015_2b_grayCorrect.png:xam1	2510	62.099
DMS3_WSA6	6	4	091421_WSA6_Day4_DMS3-204_214015_2b_grayCorrect.png:xam2	2996	66.379
DMS3_WSA6	6	4	091421_WSA6_Day4_DMS3-204_214015_2b_grayCorrect.png:xam3	3182	58.237
DMS3_WSA6	6	4	091421_WSA6_Day4_DMS3-204_214015_2b_grayCorrect.png:tal1	2939	59.387
DMS3_WSA6	6	4	091421_WSA6_Day4_DMS3-204_214015_2b_grayCorrect.png:tal2	2526	56.868
DMS3_WSA6	6	4	091421_WSA6_Day4_DMS3-204_214015_2b_grayCorrect.png:tal3	3071	53.96
DMS3_WSA6	6	4	091421_WSA6_Day4_DMS3-204_214015_2b_grayCorrect.png:mock1	0	97.493
DMS3_WSA6	6	4	091421_WSA6_Day4_DMS3-204_214015_2b_grayCorrect.png:mock2	0	95.902
DMS3_WSA6	6	4	091421_WSA6_Day4_DMS3-204_214015_2b_grayCorrect.png:mock3	0	92.2
DMS3_WSA6	6	4	091421_WSA6_Day4_60444_214037_1b_grayCorrect.png:Xam1	2688	91.833
DMS3_WSA6	6	4	091421_WSA6_Day4_60444_214037_1b_grayCorrect.png:Xam2	4922	73.284
DMS3_WSA6	6	4	091421_WSA6_Day4_60444_214037_1b_grayCorrect.png:Xam3	4764	67.414
DMS3_WSA6	6	4	091421_WSA6_Day4_60444_214037_1b_grayCorrect.png:tal1	2773	78.351
DMS3_WSA6	6	4	091421_WSA6_Day4_60444_214037_1b_grayCorrect.png:tal2	1655	67.625
DMS3_WSA6	6	4	091421_WSA6_Day4_60444_214037_1b_grayCorrect.png:tal3	3924	76.324
DMS3_WSA6	6	4	091421_WSA6_Day4_60444_214037_1b_grayCorrect.png:mock1	0	118.4
DMS3_WSA6	6	4	091421_WSA6_Day4_60444_214037_1b_grayCorrect.png:mock2	0	86.52
DMS3_WSA6	6	4	091421_WSA6_Day4_60444_214037_1b_grayCorrect.png:mock3	0	99.484
DMS3_WSA6	6	4	091421_WSA6_Day4_60444_214037_2b_grayCorrect.png:xam1	3698	63.837
DMS3_WSA6	6	4	091421_WSA6_Day4_60444_214037_2b_grayCorrect.png:xam2	4188	73.677
DMS3_WSA6	6	4	091421_WSA6_Day4_60444_214037_2b_grayCorrect.png:xam3	4624	58.998
DMS3_WSA6	6	4	091421_WSA6_Day4_60444_214037_2b_grayCorrect.png:tal1	3073	75.265
DMS3_WSA6	6	4	091421_WSA6_Day4_60444_214037_2b_grayCorrect.png:tal2	1730	89.197
DMS3_WSA6	6	4	091421_WSA6_Day4_60444_214037_2b_grayCorrect.png:tal3	1836	73.733
DMS3_WSA6	6	4	091421_WSA6_Day4_60444_214037_2b_grayCorrect.png:mock1	0	94.959
DMS3_WSA6	6	4	091421_WSA6_Day4_60444_214037_2b_grayCorrect.png:mock2	0	94.576
DMS3_WSA6	6	4	091421_WSA6_Day4_60444_214037_2b_grayCorrect.png:mock3	0	94.776
DMS3_WSA6	6	4	091421_WSA6_Day4_60444_214042_1b_grayCorrect.png:xam1	5043	60.764
DMS3_WSA6	6	4	091421_WSA6_Day4_60444_214042_1b_grayCorrect.png:xam2	4761	56.862
DMS3_WSA6	6	4	091421_WSA6_Day4_60444_214042_1b_grayCorrect.png:xam3	3518	59.189
DMS3_WSA6	6	4	091421_WSA6_Day4_60444_214042_1b_grayCorrect.png:tal1	3297	76.637
DMS3_WSA6	6	4	091421_WSA6_Day4_60444_214042_1b_grayCorrect.png:tal2	2520	59.204
DMS3_WSA6	6	4	091421_WSA6_Day4_60444_214042_1b_grayCorrect.png:tal3	2669	68.309
DMS3_WSA6	6	4	091421_WSA6_Day4_60444_214042_1b_grayCorrect.png:mock1	0	91.983
DMS3_WSA6	6	4	091421_WSA6_Day4_60444_214042_1b_grayCorrect.png:mock2	0	84.338
DMS3_WSA6	6	4	091421_WSA6_Day4_60444_214042_1b_grayCorrect.png:mock3	0	91.107
DMS3_WSA6	6	4	091421_WSA6_Day4_60444_214042_2b_grayCorrect.png:xam1	4372	59.86
DMS3_WSA6	6	4	091421_WSA6_Day4_60444_214042_2b_grayCorrect.png:xam2	5199	58.378
DMS3_WSA6	6	4	091421_WSA6_Day4_60444_214042_2b_grayCorrect.png:xam3	4456	70.523
DMS3_WSA6	6	4	091421_WSA6_Day4_60444_214042_2b_grayCorrect.png:tal1	3062	72.732
DMS3_WSA6	6	4	091421_WSA6_Day4_60444_214042_2b_grayCorrect.png:tal2	2709	74.668
DMS3_WSA6	6	4	091421_WSA6_Day4_60444_214042_2b_grayCorrect.png:tal3	2761	74.506
DMS3_WSA6	6	4	091421_WSA6_Day4_60444_214042_2b_grayCorrect.png:mock1	0	91.47
DMS3_WSA6	6	4	091421_WSA6_Day4_60444_214042_2b_grayCorrect.png:mock2	0	102.959
DMS3_WSA6	6	4	091421_WSA6_Day4_60444_214042_2b_grayCorrect.png:mock3	0	92.867
DMS3_WSA6	6	4	091421_WSA6_Day4_ZF2_214030_1b_grayCorrect.png:xam1	4059	76.201
DMS3_WSA6	6	4	091421_WSA6_Day4_ZF2_214030_1b_grayCorrect.png:xam2	4646	76.007
DMS3_WSA6	6	4	091421_WSA6_Day4_ZF2_214030_1b_grayCorrect.png:xam3	4343	67.443
DMS3_WSA6	6	4	091421_WSA6_Day4_ZF2_214030_1b_grayCorrect.png:tal1	4314	81.509
DMS3_WSA6	6	4	091421_WSA6_Day4_ZF2_214030_1b_grayCorrect.png:tal2	4381	77.906
DMS3_WSA6	6	4	091421_WSA6_Day4_ZF2_214030_1b_grayCorrect.png:tal3	3177	72.433
DMS3_WSA6	6	4	091421_WSA6_Day4_ZF2_214030_1b_grayCorrect.png:mock1	0	104.803
DMS3_WSA6	6	4	091421_WSA6_Day4_ZF2_214030_1b_grayCorrect.png:mock2	0	96.167
DMS3_WSA6	6	4	091421_WSA6_Day4_ZF2_214030_1b_grayCorrect.png:mock3	0	106.18
DMS3_WSA6	6	4	091421_WSA6_Day4_ZF2_214030_2b_grayCorrect.png:xam1	5624	76.845
DMS3_WSA6	6	4	091421_WSA6_Day4_ZF2_214030_2b_grayCorrect.png:xam2	4549	71.437
DMS3_WSA6	6	4	091421_WSA6_Day4_ZF2_214030_2b_grayCorrect.png:xam3	4484	68.993
DMS3_WSA6	6	4	091421_WSA6_Day4_ZF2_214030_2b_grayCorrect.png:tal1	3835	78.09
DMS3_WSA6	6	4	091421_WSA6_Day4_ZF2_214030_2b_grayCorrect.png:tal2	2734	77.158
DMS3_WSA6	6	4	091421_WSA6_Day4_ZF2_214030_2b_grayCorrect.png:tal3	3685	78.455
DMS3_WSA6	6	4	091421_WSA6_Day4_ZF2_214030_2b_grayCorrect.png:mock1	0	102.857
DMS3_WSA6	6	4	091421_WSA6_Day4_ZF2_214030_2b_grayCorrect.png:mock2	0	99.298
DMS3_WSA6	6	4	091421_WSA6_Day4_ZF2_214030_2b_grayCorrect.png:mock3	0	89.491
DMS3_WSA6	6	4	091421_WSA6_Day4_ZF2_214032_1b_grayCorrect.png:xam1	5385	66.057
DMS3_WSA6	6	4	091421_WSA6_Day4_ZF2_214032_1b_grayCorrect.png:xam2	4923	67.529
DMS3_WSA6	6	4	091421_WSA6_Day4_ZF2_214032_1b_grayCorrect.png:xam3	4773	71.883
DMS3_WSA6	6	4	091421_WSA6_Day4_ZF2_214032_1b_grayCorrect.png:tal1	2646	69.099
DMS3_WSA6	6	4	091421_WSA6_Day4_ZF2_214032_1b_grayCorrect.png:tal2	3401	68.141
DMS3_WSA6	6	4	091421_WSA6_Day4_ZF2_214032_1b_grayCorrect.png:tal3	3426	70.205
DMS3_WSA6	6	4	091421_WSA6_Day4_ZF2_214032_1b_grayCorrect.png:mock1	0	107.085
DMS3_WSA6	6	4	091421_WSA6_Day4_ZF2_214032_1b_grayCorrect.png:mock2	0	96.96
DMS3_WSA6	6	4	091421_WSA6_Day4_ZF2_214032_1b_grayCorrect.png:mock3	0	102.397
DMS3_WSA6	6	4	091421_WSA6_Day4_ZF2_214032_2b_grayCorrect.png:xam1	3704	68.091
DMS3_WSA6	6	4	091421_WSA6_Day4_ZF2_214032_2b_grayCorrect.png:xam2	4944	65.472
DMS3_WSA6	6	4	091421_WSA6_Day4_ZF2_214032_2b_grayCorrect.png:xam3	4544	64.26
DMS3_WSA6	6	4	091421_WSA6_Day4_ZF2_214032_2b_grayCorrect.png:tal1	2419	75.928
DMS3_WSA6	6	4	091421_WSA6_Day4_ZF2_214032_2b_grayCorrect.png:tal2	3110	75.935
DMS3_WSA6	6	4	091421_WSA6_Day4_ZF2_214032_2b_grayCorrect.png:tal3	3451	73.481
DMS3_WSA6	6	4	091421_WSA6_Day4_ZF2_214032_2b_grayCorrect.png:mock1	0	109.022
DMS3_WSA6	6	4	091421_WSA6_Day4_ZF2_214032_2b_grayCorrect.png:mock2	0	105.567
DMS3_WSA6	6	4	091421_WSA6_Day4_ZF2_214032_2b_grayCorrect.png:mock3	0	107.786
DMS3_WSA6	6	4	091421_WSA6_Day4_ZF2_214036_1b_grayCorrect.png:xam1	5236	81.582
DMS3_WSA6	6	4	091421_WSA6_Day4_ZF2_214036_1b_grayCorrect.png:xam2	4504	76.197
DMS3_WSA6	6	4	091421_WSA6_Day4_ZF2_214036_1b_grayCorrect.png:xam3	4709	67.011
DMS3_WSA6	6	4	091421_WSA6_Day4_ZF2_214036_1b_grayCorrect.png:tal1	3679	85.926
DMS3_WSA6	6	4	091421_WSA6_Day4_ZF2_214036_1b_grayCorrect.png:tal2	3451	81.323
DMS3_WSA6	6	4	091421_WSA6_Day4_ZF2_214036_1b_grayCorrect.png:tal3	3868	79.181
DMS3_WSA6	6	4	091421_WSA6_Day4_ZF2_214036_1b_grayCorrect.png:mock1	0	108.94
DMS3_WSA6	6	4	091421_WSA6_Day4_ZF2_214036_1b_grayCorrect.png:mock2	0	103.073
DMS3_WSA6	6	4	091421_WSA6_Day4_ZF2_214036_1b_grayCorrect.png:mock3	0	104.104
DMS3_WSA6	6	4	091421_WSA6_Day4_ZF2_214036_2b_grayCorrect.png:xam1	4402	83.078
DMS3_WSA6	6	4	091421_WSA6_Day4_ZF2_214036_2b_grayCorrect.png:xam2	4138	78.054
DMS3_WSA6	6	4	091421_WSA6_Day4_ZF2_214036_2b_grayCorrect.png:xam3	4266	72.723
DMS3_WSA6	6	4	091421_WSA6_Day4_ZF2_214036_2b_grayCorrect.png:tal1	2052	93.516
DMS3_WSA6	6	4	091421_WSA6_Day4_ZF2_214036_2b_grayCorrect.png:tal2	1415	79.132
DMS3_WSA6	6	4	091421_WSA6_Day4_ZF2_214036_2b_grayCorrect.png:tal3	2177	83.697
DMS3_WSA6	6	4	091421_WSA6_Day4_ZF2_214036_2b_grayCorrect.png:mock1	0	104.936
DMS3_WSA6	6	4	091421_WSA6_Day4_ZF2_214036_2b_grayCorrect.png:mock2	0	105.02
DMS3_WSA6	6	4	091421_WSA6_Day4_ZF2_214036_2b_grayCorrect.png:mock3	0	107.083

[truncated: 32 more sheets: Fig 4d, Supplementary Fig 1a, Supplementary Fig 1b, Supplementary Fig 2a, Supplementary Fig 2b, Supplementary Fig 2c, Supplementary Fig 3a, Supplementary Fig 3b, Supplementary Fig 3c, Supplementary Fig 4a, Supplementary Fig 4b, Supplementary Fig 4c, Supplementary Fig 5a, Supplementary Fig 5b, Supplementary Fig 5c, Supplementary Fig 6a, Supplementary Fig 6b, Supplementary Fig 6c, Supplementary Fig 7a, Supplementary Fig 7b …]
